# Supplementary material for: Characterization of universal features of partially methylated domains across tissues and species
Source: Epigenetics Chromatin. 2020 Oct 2;13:39. doi: 10.1186/s13072-020-00363-7 (PMC7532633; doi:10.1186/s13072-020-00363-7)
Supplement: Supplementary file 1 — Additional file 1: Table S1. Data used in this manuscript with metadata information and source. Table S2. Segmentation statistics for all samples studied in this manuscript. Table S3A. Gene observed/expected ratios, all human samples. B Gene observed/expected ratios, placental samples by species. C: Retrotransposon family observed/expected ratios by species. Table S4A: PMD boundary enrichment statistics.Table S5. List of escapee genes for mouse and human. Table S6. Syntenic blocks between human and mouse with fraction covered by PMD and coordinates in each species. Discordant if greater than 70% difference in PMD state. [file 13072_2020_363_MOESM1_ESM.xlsx]

## Sheet: TableS1
Table S1: Data used in this manuscript with metadata information and source
Sample name	Species	Healthy/cancer	Primary/cultured	Cell type	PMDs?
Banovich-2014_Human_GM18505	Human	Healthy	Cultured	Lymphoblastoid	yes
Banovich-2014_Human_GM18507	Human	Healthy	Cultured	Lymphoblastoid	yes
Banovich-2014_Human_GM18508	Human	Healthy	Cultured	Lymphoblastoid	yes
Banovich-2014_Human_GM18516	Human	Healthy	Cultured	Lymphoblastoid	yes
Banovich-2014_Human_GM18522	Human	Healthy	Cultured	Lymphoblastoid	yes
Banovich-2014_Human_GM19141	Human	Healthy	Cultured	Lymphoblastoid	yes
Banovich-2014_Human_GM19193	Human	Healthy	Cultured	Lymphoblastoid	yes
Banovich-2014_Human_GM19204	Human	Healthy	Cultured	Lymphoblastoid	yes
Banovich-2014_Human_GM19238	Human	Healthy	Cultured	Lymphoblastoid	yes
Banovich-2014_Human_GM19239	Human	Healthy	Cultured	Lymphoblastoid	yes
Berman-2012_Human_ColonCancer	Human	Cancer	Primary	Colon	yes
Blattler-2014_Human_HCT116	Human	Cancer	Cultured	Bladder	yes
Decato-2018-Human_1650Lung	Human	Cancer	Cultured	Lung	yes
Decato-2018-Human_441NSCLC	Human	Cancer	Cultured	Lung	yes
Decato-2018-Human_Calu1Lung	Human	Cancer	Cultured	Lung	yes
Decato-2018-Human_M3Lung	Human	Cancer	Cultured	Lung	yes
Grimmer-2014_Human_MCF7	Human	Cancer	Cultured	Breast	yes
Hammoud-2014-Human_Sperm	Human	Healthy	Primary	Sperm	no
Hansen-2011_Human_ColonCancer	Human	Cancer	Primary	Colon	yes
Heyn-2012a-Human-CD4T-100yr	Human	Healthy	Primary	Blood	no
Heyn-2012a-Human-CD4T-Newborn	Human	Healthy	Primary	Blood	no
Heyn-2012a-Human-PBMC	Human	Healthy	Primary	Blood	no
Heyn-2012b-Human-BCell-Healthy	Human	Healthy	Primary	Blood	no
Hodges-2011-BCell	Human	Healthy	Primary	Blood	no
Hodges-2011-HSPC	Human	Healthy	Primary	Blood	no
Hodges-2011-Human_CD133HSC	Human	Healthy	Primary	Blood	no
Hodges-2011-Human_Neut	Human	Healthy	Primary	Blood	no
Hon-2012_Human_HCC1954	Human	Cancer	Cultured	Breast	yes
Hon-2012_Human_HMEC	Human	Healthy	Cultured	Breast	yes
Lin-2015-Human_BreastTumor089	Human	Cancer	Primary	Breast	no
Lin-2015-Human_BreastTumor126	Human	Cancer	Primary	Breast	yes
Lin-2015-Human_BreastTumor198	Human	Cancer	Primary	Breast	yes
Lin-2015-Human_MCF7	Human	Cancer	Cultured	Breast	yes
Lin-2015-Human_HealthyBreast	Human	Healthy	Primary	Breast	no
Lister-2011_Human_ADS	Human	Healthy	Cultured	Adipose	yes
Lister-2011_Human_ADSAdipose	Human	Healthy	Cultured	Adipose	yes
Lister-2011_Human_FF	Human	Healthy	Cultured	Fibroblast	yes
Lister-2013-Human_DorsPrefrontMale55YrTissue	Human	Healthy	Primary	Brain	no
Lister-2013-Human_DorsPrefrontNeuron53Yr	Human	Healthy	Primary	Brain	no
Lister-2013-Human_DorsPrefrontNeuronMale55Yr	Human	Healthy	Primary	Brain	no
Lister-2013-Human_DorsPrefrontNonNeuron53Yr	Human	Healthy	Primary	Brain	no
Lister-2013-Human_DorsPrefrontNonNeuronMale55Yr	Human	Healthy	Primary	Brain	no
Lister-2013-Human_FetalCerebCortex	Human	Healthy	Primary	Brain	no
Lister-2013-Human_FrontCortexFemale64Yr	Human	Healthy	Primary	Brain	no
Lister-2013-Human_HUES6	Human	Healthy	Cultured	Nonsomatic	no
Lister-2013-Human_MidFrontGyr12Yr	Human	Healthy	Primary	Brain	no
Lister-2013-Human_MidFrontGyr16Yr	Human	Healthy	Primary	Brain	no
Lister-2013-Human_MidFrontGyr25Yr	Human	Healthy	Primary	Brain	no
Lister-2013-Human_MidFrontGyr2Yr	Human	Healthy	Primary	Brain	no
Lister-2013-Human_MidFrontGyr35Day	Human	Healthy	Primary	Brain	no
Lister-2013-Human_MidFrontGyr5Yr	Human	Healthy	Primary	Brain	no
Lister-ESC-2009_Human_IMR90	Human	Healthy	Cultured	Lung	yes
Lowe-2013-Human_Buccals	Human	Healthy	Primary	Buccals	no
LuWen-2014-Human_Ad-front	Human	Healthy	Primary	Brain	no
Lund-2014_Human_AML3-Control	Human	Cancer	Primary	Blood	yes
Ma-2014_Human_HDF	Human	Healthy	Cultured	Fibroblast	yes
Menafra-2014_Human_MCF7	Human	Cancer	Cultured	Breast	yes
Molaro-2011-Sperm	Human	Healthy	Primary	Sperm	no
Pacis-2015-Human_DendriticCell	Human	Healthy	Primary	Skin	no
Pidsley-2016-Human_LNCaP	Human	Cancer	Cultured	Prostate	yes
Pidsley-2016-Human_PreC	Human	Healthy	Cultured	Prostate	no
Roadmap-2015-Human_Adipose	Human	Healthy	Primary	Adipose	no
Roadmap-2015-Human_Adrenal-gland	Human	Healthy	Primary	Adrenal	no
Roadmap-2015-Human_BipolarGastric	Human	Healthy	Primary	Gastric	no
Roadmap-2015-Human_Bladder	Human	Healthy	Primary	Bladder	no
Roadmap-2015-Human_Ectoderm	Human	Healthy	Cultured	Nonsomatic	no
Roadmap-2015-Human_Endoderm	Human	Healthy	Cultured	Nonsomatic	no
Roadmap-2015-Human_Esophagus	Human	Healthy	Primary	Esophagus	no
Roadmap-2015-Human_Fetal-Adrenal-gland	Human	Healthy	Primary	Adrenal	no
Roadmap-2015-Human_Fetal-Heart	Human	Healthy	Primary	Heart	no
Roadmap-2015-Human_Fetal-Intestine-Large	Human	Healthy	Primary	Intestine	no
Roadmap-2015-Human_Fetal-Spinal-Cord	Human	Healthy	Primary	SpinalCord	no
Roadmap-2015-Human_Fetal-Stomach	Human	Healthy	Primary	Stomach	no
Roadmap-2015-Human_H1-BMP4	Human	Healthy	Cultured	Nonsomatic	no
Roadmap-2015-Human_H1-Mesenchymal	Human	Healthy	Cultured	Nonsomatic	yes
Roadmap-2015-Human_H1-Mesendoderm	Human	Healthy	Cultured	Nonsomatic	no
Roadmap-2015-Human_H1-NP	Human	Healthy	Cultured	Nonsomatic	no
Roadmap-2015-Human_HSC	Human	Healthy	Cultured	Nonsomatic	no
Roadmap-2015-Human_HUES64	Human	Healthy	Cultured	Nonsomatic	no
Roadmap-2015-Human_HealthyGastric	Human	Healthy	Primary	Gastric	no
Roadmap-2015-Human_Heart-Aorta	Human	Healthy	Primary	Heart	no
Roadmap-2015-Human_Left-ventrical	Human	Healthy	Primary	Heart	no
Roadmap-2015-Human_Liver	Human	Healthy	Primary	Liver	Yes
Roadmap-2015-Human_Lung	Human	Healthy	Primary	Lung	no
Roadmap-2015-Human_Macrophage	Human	Healthy	Primary	Blood	no
Roadmap-2015-Human_Mesoderm	Human	Healthy	Primary	Nonsomatic	no
Roadmap-2015-Human_NK	Human	Healthy	Primary	Blood	no
Roadmap-2015-Human_Ovary	Human	Healthy	Primary	Ovary	no
Roadmap-2015-Human_PSAGastric	Human	Healthy	Primary	Gastric	no
Roadmap-2015-Human_Psoas-muscle	Human	Healthy	Primary	Muscle	no
Roadmap-2015_Human_Placenta	Human	Healthy	Primary	Placenta	yes
Roadmap-2015-Human_Right-atrium	Human	Healthy	Primary	Heart	no
Roadmap-2015-Human_Right-ventrical	Human	Healthy	Primary	Heart	no
Roadmap-2015-Human_Sigmoid-Colon	Human	Healthy	Primary	Colon	no
Roadmap-2015-Human_Small-intestine	Human	Healthy	Primary	Intestine	no
Roadmap-2015-Human_Spleen	Human	Healthy	Primary	Spleen	no
Roadmap-2015-Human_Tcell	Human	Healthy	Primary	Blood	no
Roadmap-2015-Human_Thymus	Human	Healthy	Primary	Thymus	no
Roadmap-2015-Human_fMuscle-leg	Human	Healthy	Primary	Muscle	no
Roadmap-2015-Human_fMuscle-trunk	Human	Healthy	Primary	Muscle	no
Schlesinger-2013_Human_GM12878	Human	Healthy	Cultured	Lymphoblastoid	yes
Schroeder-2010_Human_SHSY5Y	Human	Cancer	Cultured	Brain	yes
Schroeder-2013_Human_Placenta	Human	Healthy	Primary	Placenta	yes
Vandiver-2015-Human_Epidermis-old-sun-exposed	Human	Healthy	Primary	Skin	no
Vandiver-2015-Human_Epidermis-old-sun-protected	Human	Healthy	Primary	Skin	no
Vandiver-2015-Human_Epidermis-young-sun-exposed	Human	Healthy	Primary	Skin	no
Vandiver-2015-Human_Epidermis-young-sun-protected	Human	Healthy	Primary	Skin	no
Xie-2013_Human_IMR90	Human	Healthy	Cultured	Lung	yes
Zeng-2012-Human-PreFrontCortex	Human	Healthy	Primary	Brain	no
Ziller-2013-Human_HepG2	Human	Cancer	Cultured	Liver	yes
AbuRemaileh-2015-Mouse_Colon-epithelial	Mouse	Healthy	Primary	Colon	no
Branco-2016-Mouse_E7.5-EPC-Ctrl	Mouse	Healthy	Primary	Placenta	yes
Decato-2017-Mouse_BIK2380P1_mm10	Mouse	Healthy	Primary	Placenta	yes
Decato-2017-Mouse_BIK2380P2_mm10	Mouse	Healthy	Primary	Placenta	yes
Decato-2017-Mouse_DOT2381P2_mm10	Mouse	Healthy	Primary	Placenta	yes
Decato-2017-Mouse_DOT2381P5_mm10	Mouse	Healthy	Primary	Placenta	yes
Decato-2017-Mouse_E15-JZ	Mouse	Healthy	Primary	Placenta	yes
Decato-2017-Mouse_E15-LZ	Mouse	Healthy	Primary	Placenta	yes
Decato-2017-Mouse_E18-JZ	Mouse	Healthy	Primary	Placenta	yes
Decato-2017-Mouse_E18-LZ	Mouse	Healthy	Primary	Placenta	yes
Decato-2017-Mouse_MBS1852P5_mm10	Mouse	Healthy	Primary	Placenta	yes
Decato-2017-Mouse_MBS1852P8_mm10	Mouse	Healthy	Primary	Placenta	yes
Decato-2017-Mouse_MPB1574P1_mm10	Mouse	Healthy	Primary	Placenta	yes
Decato-2017-Mouse_MPB1574P2_mm10	Mouse	Healthy	Primary	Placenta	yes
Decato-2017-Mouse_SFM1923P4_mm10	Mouse	Healthy	Primary	Placenta	yes
Decato-2017-Mouse_SFM1923P5_mm10	Mouse	Healthy	Primary	Placenta	yes
Decato-2017-Mouse_STF1955P2_mm10	Mouse	Healthy	Primary	Placenta	yes
Decato-2017-Mouse_STF1955P3_mm10	Mouse	Healthy	Primary	Placenta	yes
Decato-2018-Mouse_4T1AF5	Mouse	Cancer	Cultured	Breast	yes
Decato-2018-Mouse_4T1AO6	Mouse	Cancer	Cultured	Breast	yes
Decato-2018-Mouse_4T1BB2	Mouse	Cancer	Cultured	Breast	yes
Decato-2018-Mouse_4T1BB3	Mouse	Cancer	Cultured	Breast	yes
Decato-2018-Mouse_4T1R3	Mouse	Cancer	Cultured	Breast	yes
Decato-2018-Mouse_4T1parent	Mouse	Cancer	Cultured	Breast	yes
Decato-2018-Mouse_4T1H3	Mouse	Cancer	Cultured	Breast	yes
Gabel-2015-Mouse_Cerebellum	Mouse	Healthy	Primary	Brain	no
Gabel-2015-Mouse_Cortex	Mouse	Healthy	Primary	Brain	no
Hahn-Mouse-2017-Mouse_Liver-AL-Old	Mouse	Healthy	Primary	Liver	no
Hahn-Mouse-2017-Mouse_Liver-AL-Young	Mouse	Healthy	Primary	Liver	no
Hahn-Mouse-2017-Mouse_Liver-DR-Old	Mouse	Healthy	Primary	Liver	no
Hahn-Mouse-2017-Mouse_Liver-DR-Young	Mouse	Healthy	Primary	Liver	no
Hammoud-Mouse-2014-Mouse_Sperm	Mouse	Healthy	Primary	Sperm	no
Hammoud-Mouse-2014-Mouse_Spermatid	Mouse	Healthy	Primary	Sperm	no
Hammoud-Mouse-2014-Mouse_Spermatocyte	Mouse	Healthy	Primary	Sperm	no
Hammoud-Mouse-2014-Mouse_Spermatogonia	Mouse	Healthy	Primary	Sperm	no
Harten-2015-Mouse_E14.5-Liver-WT	Mouse	Healthy	Primary	Liver	no
Harten-2015-Mouse_E18.5-Liver-WT	Mouse	Healthy	Primary	Liver	no
He-Mouse-2014-Mouse_Keratinocytes	Mouse	Healthy	Primary	Skin	no
Hon-2013-Mouse_BoneMarrow	Mouse	Healthy	Primary	BoneMarrow	no
Hon-2013-Mouse_Cerebellum	Mouse	Healthy	Primary	Brain	no
Hon-2013-Mouse_Colon	Mouse	Healthy	Primary	Colon	no
Hon-2013-Mouse_Cortex	Mouse	Healthy	Primary	Brain	no
Hon-2013-Mouse_Heart	Mouse	Healthy	Primary	Heart	no
Hon-2013-Mouse_Intestine	Mouse	Healthy	Primary	Intestine	no
Hon-2013-Mouse_Kidney	Mouse	Healthy	Primary	Kidney	no
Hon-2013-Mouse_Liver	Mouse	Healthy	Primary	Liver	no
Hon-2013-Mouse_Lung	Mouse	Healthy	Primary	Lung	no
Hon-2013-Mouse_OlfactoryBulb	Mouse	Healthy	Primary	OlfactoryBulb	no
Hon-2013-Mouse_Pancreas	Mouse	Healthy	Primary	Pancreas	no
Hon-2013-Mouse_Placenta	Mouse	Healthy	Primary	Placenta	yes
Hon-2013-Mouse_Skin	Mouse	Healthy	Primary	Skin	no
Hon-2013-Mouse_Spleen	Mouse	Healthy	Primary	Spleen	no
Hon-2013-Mouse_Stomach	Mouse	Healthy	Primary	Stomach	no
Hon-2013-Mouse_Thymus	Mouse	Healthy	Primary	Thymus	no
Hon-2013-Mouse_Uterus	Mouse	Healthy	Primary	Uterus	no
Inoue-Mouse-2017-Mouse-Spermatogonia-WT	Mouse	Healthy	Primary	Sperm	no
Kaaij-2013-Mouse_IntestinalGen13_mm10	Mouse	Healthy	Primary	Intestine	no
Kaaij-2013-Mouse_IntestinalGen15_mm10	Mouse	Healthy	Primary	Intestine	no
Kaaij-2013-Mouse_IntestinalGen16_mm10	Mouse	Healthy	Primary	Intestine	no
Kobayashi-2012-Mouse_Oocyte	Mouse	Healthy	Primary	Oocyte	yes
Lister-2013-Mouse_FetalFrontCortex	Mouse	Healthy	Primary	Brain	no
Lister-2013-Mouse_FrontCortexGliaS00bPos	Mouse	Healthy	Primary	Brain	no
Lister-2013-Mouse_FrontCortexMale10Wk	Mouse	Healthy	Primary	Brain	no
Lister-2013-Mouse_FrontCortexMale1Wk	Mouse	Healthy	Primary	Brain	no
Lister-2013-Mouse_FrontCortexMale22Mo	Mouse	Healthy	Primary	Brain	no
Lister-2013-Mouse_FrontCortexMale2Wk	Mouse	Healthy	Primary	Brain	no
Lister-2013-Mouse_FrontCortexMale4Wk	Mouse	Healthy	Primary	Brain	no
Lister-2013-Mouse_FrontCortexMale6Wk	Mouse	Healthy	Primary	Brain	no
Lister-2013-Mouse_FrontCortexNeuronFemale12Mo	Mouse	Healthy	Primary	Brain	no
Lister-2013-Mouse_FrontCortexNeuronFemale6Wk	Mouse	Healthy	Primary	Brain	no
Lister-2013-Mouse_FrontCortexNeuronMale7Wk	Mouse	Healthy	Primary	Brain	no
Lister-2013-Mouse_FrontCortexNonNeuronFemale12Mo	Mouse	Healthy	Primary	Brain	no
Lister-2013-Mouse_FrontCortexNonNeuronFemale6Wk	Mouse	Healthy	Primary	Brain	no
Lister-2013-Mouse_FrontCortexNonNeuronMale7Wk	Mouse	Healthy	Primary	Brain	no
Mann-2014-Mouse_Fib	Mouse	Healthy	Primary	Fibroblast	no
Mellen-2017-Mouse_CerebralGranule	Mouse	Healthy	Primary	Brain	no
Mo-2015-Mouse_EXneurons	Mouse	Healthy	Primary	Brain	no
Mo-2015-Mouse_PVneurons	Mouse	Healthy	Primary	Brain	no
Mo-2015-Mouse_VIPneurons	Mouse	Healthy	Primary	Brain	no
Schroeder-2015-Mouse_Placenta	Mouse	Healthy	Primary	Placenta	yes
Sheaffer-2014-Mouse_Intestine	Mouse	Healthy	Primary	Intestine	no
Sheaffer-2014-Mouse_IntestineSC	Mouse	Healthy	Primary	Intestine	no
Wang-2014-Mouse_Oocyte	Mouse	Healthy	Primary	Oocyte	yes
WeiXie-Mouse-2012-Mouse_FrontalCortex-129	Mouse	Healthy	Primary	Brain	no
WeiXie-Mouse-2012-Mouse_FrontalCortex-Cast	Mouse	Healthy	Primary	Brain	no
WeiXie-Mouse-2012-Mouse_FrontalCortex-F1i	Mouse	Healthy	Primary	Brain	no
WeiXie-Mouse-2012-Mouse_FrontalCortex-F1r	Mouse	Healthy	Primary	Brain	no
dosSantos-Mouse-2015-Mouse_ParBasDiff	Mouse	Healthy	Primary	Breast	no
dosSantos-Mouse-2015-Mouse_ParBasMaSC	Mouse	Healthy	Primary	Breast	no
dosSantos-Mouse-2015-Mouse_ParBasProg	Mouse	Healthy	Primary	Breast	no
dosSantos-Mouse-2015-Mouse_ParLumAlve	Mouse	Healthy	Primary	Breast	no
dosSantos-Mouse-2015-Mouse_ParLumDuct	Mouse	Healthy	Primary	Breast	no
dosSantos-Mouse-2015-Mouse_ParLumProg	Mouse	Healthy	Primary	Breast	no
dosSantos-Mouse-2015-Mouse_VirBasDiff	Mouse	Healthy	Primary	Breast	no
dosSantos-Mouse-2015-Mouse_VirBasMaSC	Mouse	Healthy	Primary	Breast	no
dosSantos-Mouse-2015-Mouse_VirBasProg	Mouse	Healthy	Primary	Breast	no
dosSantos-Mouse-2015-Mouse_VirLumAlve	Mouse	Healthy	Primary	Breast	no
dosSantos-Mouse-2015-Mouse_VirLumDuct	Mouse	Healthy	Primary	Breast	no
dosSantos-Mouse-2015-Mouse_VirLumProg	Mouse	Healthy	Primary	Breast	no
Mendizabal-2016-Rhesus_Brain	Rhesus	Healthy	Primary	Brain	no
Qu-2017-Rhesus_Sperm	Rhesus	Healthy	Primary	Sperm	no
Schroeder-2015-Rhesus_Placenta	Rhesus	Healthy	Primary	X	yes
Tung-2011-Rhesus_PBMC_High	Rhesus	Healthy	Primary	Blood	no
Tung-2011-Rhesus_PBMC_Low	Rhesus	Healthy	Primary	Blood	no
Carmona-2014-Dog_MDCK	Dog	Healthy	Cultured	Kidney	yes
Qu-2017-Dog_Sperm	Dog	Healthy	Primary	Sperm	no
Schroeder-2015-Dog_Placenta	Dog	Healthy	Primary	Placenta	yes
Schroeder-2015-SquirrelMonkey_Placenta	SquirrelMonkey	Healthy	Primary	Placenta	yes
Schroeder-2015-Horse_Placenta	Horse	Healthy	Primary	Placenta	yes
Schroeder-2015-Cow_Placenta	Cow	Healthy	Primary	Placenta	yes
TCGA-2018-Human_A5-A0G2-01A-Uterine-Corpus-Endometrial-Carcinoma	Human	Cancer	Primary	Uterus	yes
TCGA-2018-Human_A7-A0CE-01A-Breast-Invasive-Carcinoma	Human	Cancer	Primary	Breast	yes
TCGA-2018-Human_A7-A0CE-11A-MatchedHealthy-Breast-Invasive-Carcinoma	Human	Healthy	Primary	Breast	no
TCGA-2018-Human_A8-A07I-01A-Breast-Invasive-Carcinoma	Human	Cancer	Primary	Breast	yes
TCGA-2018-Human_AA-3518-01A-Colon-Adenocarcinoma	Human	Cancer	Primary	Colon	yes
TCGA-2018-Human_AA-3518-11A-MatchedHealthy-Colon-Adenocarcinoma	Human	Healthy	Primary	Colon	no
TCGA-2018-Human_AA-A00R-01A-Colon-Adenocarcinoma	Human	Cancer	Primary	Colon	yes
TCGA-2018-Human_AF-2689-01A-Rectum-Adenocarcinoma	Human	Cancer	Primary	Rectum	yes
TCGA-2018-Human_AF-2689-11A-MatchedHealthy-Rectum-Adenocarcinoma	Human	Healthy	Primary	Rectum	no
TCGA-2018-Human_AG-3593-01A-Rectum-Adenocarcinoma	Human	Cancer	Primary	Rectum	yes
TCGA-2018-Human_AP-A05J-01A-Uterine-Corpus-Endometrial-Carcinoma	Human	Cancer	Primary	Uterus	yes
TCGA-2018-Human_AX-A1CI-01A-Uterine-Corpus-Endometrial-Carcinoma	Human	Cancer	Primary	Uterus	yes
TCGA-2018-Human_AX-A1CI-11A-MatchedHealthy-Uterine-Corpus-Endometrial-Carcinoma	Human	Healthy	Primary	Uterus	no
TCGA-2018-Human_AX-A1CK-01A-Uterine-Corpus-Endometrial-Carcinoma	Human	Cancer	Primary	Uterus	yes
TCGA-2018-Human_B5-A0K6-01A-Uterine-Corpus-Endometrial-Carcinoma	Human	Cancer	Primary	Uterus	yes
TCGA-2018-Human_BL-A13J-01A-Bladder-Urothelial-Carcinoma	Human	Cancer	Primary	Bladder	yes
TCGA-2018-Human_BR-6452-01A-Stomach-Adenocarcinoma	Human	Cancer	Primary	Stomach	yes
TCGA-2018-Human_BR-6452-11A-MatchedHealthy-Stomach-Adenocarcinoma	Human	Healthy	Primary	Stomach	no
TCGA-2018-Human_BT-A20V-01A-Bladder-Urothelial-Carcinoma	Human	Cancer	Primary	Bladder	yes
TCGA-2018-Human_BT-A20V-11A-MatchedHealthy-Bladder-Urothelial-Carcinoma	Human	Healthy	Primary	Bladder	no
TCGA-2018-Human_BT-A2LA-01A-Bladder-Urothelial-Carcinoma	Human	Cancer	Primary	Bladder	yes
TCGA-2018-Human_CG-5730-01A-Stomach-Adenocarcinoma	Human	Cancer	Primary	Stomach	yes
TCGA-2018-Human_D7-6519-01A-Stomach-Adenocarcinoma	Human	Cancer	Primary	Stomach	yes
TCGA-2018-Human_DK-A1AA-01A-Bladder-Urothelial-Carcinoma	Human	Cancer	Primary	Bladder	yes
TCGA-2018-Human_DK-A1AG-01A-Bladder-Urothelial-Carcinoma	Human	Cancer	Primary	Bladder	yes
TCGA-2018-Human_E2-A15H-01A-Breast-Invasive-Carcinoma	Human	Cancer	Primary	Breast	yes
TCGA-2018-Human_F1-6177-01A-Stomach-Adenocarcinoma	Human	Cancer	Primary	Stomach	yes
TCGA-2018-Human_H4-A2HQ-01A-Bladder-Urothelial-Carcinoma	Human	Cancer	Primary	Bladder	yes
TCGA-2018-Human_06-0128-01A-Glioblastoma-Multiforme	Human	Cancer	Primary	Brain	yes
TCGA-2018-Human_14-1401-01A-Glioblastoma-Multiforme	Human	Cancer	Primary	Brain	yes
TCGA-2018-Human_14-1454-01A-Glioblastoma-Multiforme	Human	Cancer	Primary	Brain	yes
TCGA-2018-Human_14-3477-01A-Glioblastoma-Multiforme	Human	Cancer	Primary	Brain	yes
TCGA-2018-Human_16-1460-01A-Glioblastoma-Multiforme	Human	Cancer	Primary	Brain	yes
TCGA-2018-Human_19-1788-01A-Glioblastoma-Multiforme	Human	Cancer	Primary	Brain	yes
TCGA-2018-Human_21-1078-01A-Lung-Squamous-Cell-Carcinoma	Human	Cancer	Primary	Lung	yes
TCGA-2018-Human_34-2600-01A-Lung-Squamous-Cell-Carcinoma	Human	Cancer	Primary	Lung	yes
TCGA-2018-Human_38-4630-01A-Lung-Adenocarcinoma	Human	Cancer	Primary	Lung	yes
TCGA-2018-Human_44-6148-01A-Lung-Adenocarcinoma	Human	Cancer	Primary	Lung	yes
TCGA-2018-Human_44-6148-11A-MatchedHealthy-Lung-Adenocarcinoma	Human	Healthy	Primary	Lung	no
TCGA-2018-Human_60-2695-01A-Lung-Squamous-Cell-Carcinoma	Human	Cancer	Primary	Lung	yes
TCGA-2018-Human_60-2722-01A-Lung-Squamous-Cell-Carcinoma	Human	Cancer	Primary	Lung	yes
TCGA-2018-Human_60-2722-11A-MatchedHealthy-Lung-Squamous-Cell-Carcinoma	Human	Healthy	Primary	Lung	no
TCGA-2018-Human_67-6215-01A-Lung-Adenocarcinoma	Human	Cancer	Primary	Lung	yes
TCGA-2018-Human_78-7156-01A-Lung-Adenocarcinoma	Human	Cancer	Primary	Lung	yes
TCGA-2018-Human_91-6840-01A-Lung-Adenocarcinoma	Human	Cancer	Primary	Lung	yes
TCGA-2018-Human_A2-A04X-01A-Breast-Invasive-Carcinoma	Human	Cancer	Primary	Breast	yes
TCGA-2018-Human_A2-A0YG-01A-Breast-Invasive-Carcinoma	Human	Cancer	Primary	Breast	yes

## Sheet: TableS2
Table S2: Segmentation statistics for all samples studied in this manuscript
Sample name	Species	Fraction of ref. genome called PMDs	Mean segment size	Number of segments	Fraction of CpGs covered in sample	Mean depth of CpG coverage	Bin size used for segmentation
AbuRemaileh-2015-Mouse_Colon-epithelial	Mouse	0.00811836	8543.43	2595	0.958209	16.2401	1000
Banovich-2014_Human_GM18505	Human	0.468217	1239910	1169	0.874074	6.42202	2000
Banovich-2014_Human_GM18507	Human	0.456804	1498020	944	0.873671	6.27756	2000
Banovich-2014_Human_GM18508	Human	0.478912	1276970	1161	0.856085	4.66965	3000
Banovich-2014_Human_GM18516	Human	0.466751	1319560	1095	0.809213	2.86282	3500
Banovich-2014_Human_GM18522	Human	0.44135	1626530	840	0.543079	0.910438	9500
Banovich-2014_Human_GM19141	Human	0.46496	1278310	1126	0.858013	4.59573	2500
Banovich-2014_Human_GM19193	Human	0.498018	1124520	1371	0.801636	2.61927	4000
Banovich-2014_Human_GM19204	Human	0.456215	1401090	1008	0.660505	1.35609	7000
Banovich-2014_Human_GM19238	Human	0.507588	967571	1624	0.855734	4.46278	2500
Banovich-2014_Human_GM19239	Human	0.485926	1191980	1262	0.808246	2.6965	4000
Berman-2012_Human_ColonCancer	Human	0.332847	523307	1969	0.961465	25.7471	1000
Blattler-2014_Human_HCT116	Human	0.269742	681665	1225	0.925586	6.09965	2000
Branco-2016-Mouse_E7.5-EPC-Ctrl	Mouse	0.312069	2614180	326	0.706863	2.30804	9000
Carmona-2014-Dog_MDCK	Dog	0.45706	625403	1762	0.978372	41.0268	1000
Decato-2017-Mouse_BIK2380P1_mm10	Mouse	0.302409	1276410	647	0.982157	10.9966	3000
Decato-2017-Mouse_BIK2380P2_mm10	Mouse	0.299521	1332170	614	0.976802	8.20141	3000
Decato-2017-Mouse_DOT2381P2_mm10	Mouse	0.308808	1634330	516	0.970864	6.38417	3000
Decato-2017-Mouse_DOT2381P5_mm10	Mouse	0.314643	1094590	785	0.97539	6.73145	2500
Decato-2017-Mouse_E15-JZ	Mouse	0.24609	522988	1285	0.912139	12.9603	2000
Decato-2017-Mouse_E15-LZ	Mouse	0.239746	538417	1216	0.888781	9.27535	2500
Decato-2017-Mouse_E18-JZ	Mouse	0.292255	900804	886	0.899763	9.77492	2500
Decato-2017-Mouse_E18-LZ	Mouse	0.253335	567071	1220	0.912172	12.5167	2000
Decato-2017-Mouse_MBS1852P5_mm10	Mouse	0.254326	1146090	606	0.977375	6.75598	2500
Decato-2017-Mouse_MBS1852P8_mm10	Mouse	0.289639	1267570	624	0.983344	7.74858	2500
Decato-2017-Mouse_MPB1574P1_mm10	Mouse	0.00207842	28098.5	202	0.978006	8.88303	3000
Decato-2017-Mouse_MPB1574P2_mm10	Mouse	0.00264111	25130.8	287	0.979505	9.66731	3000
Decato-2017-Mouse_SFM1923P4_mm10	Mouse	0.26706	1535380	475	0.969764	6.69176	3000
Decato-2017-Mouse_SFM1923P5_mm10	Mouse	0.26724	1271430	574	0.979872	9.93913	3000
Decato-2017-Mouse_STF1955P2_mm10	Mouse	0.265731	1213510	598	0.9788	10.6785	3000
Decato-2017-Mouse_STF1955P3_mm10	Mouse	0.269355	1059900	694	0.981519	9.25844	2500
Decato-2018-Human_1650Lung	Human	0.225587	364673	1915	0.941915	11.2996	2000
Decato-2018-Human_441NSCLC	Human	0.263647	549610	1485	0.940849	9.39297	2000
Decato-2018-Human_Calu1Lung	Human	0.384588	386673	3079	0.942163	9.73472	1500
Decato-2018-Human_M3Lung	Human	0.336177	577846	1801	0.936502	10.5856	2000
Decato-2018-Mouse_4T1AF5	Mouse	0.317976	593136	1464	0.909296	12.6877	1500
Decato-2018-Mouse_4T1AO6	Mouse	0.338007	671801	1374	0.901006	10.1139	1500
Decato-2018-Mouse_4T1BB2	Mouse	0.36041	902138	1091	0.899267	9.37776	2000
Decato-2018-Mouse_4T1BB3	Mouse	0.385663	773271	1362	0.909208	12.5914	1500
Decato-2018-Mouse_4T1H3	Mouse	0.348705	667790	1426	0.904154	10.7605	1500
Decato-2018-Mouse_4T1parent	Mouse	0.363094	815431	1216	0.904056	10.1364	2000
Decato-2018-Mouse_4T1R3	Mouse	0.357339	706624	1381	0.910051	12.9942	1500
dosSantos-Mouse-2015-Mouse_ParBasDiff	Mouse	0.00974545	20939.1	1271	0.909642	8.88064	1500
dosSantos-Mouse-2015-Mouse_ParBasMaSC	Mouse	0.00637647	22468.8	775	0.885232	4.67428	2000
dosSantos-Mouse-2015-Mouse_ParBasProg	Mouse	0.00709734	15580.3	1244	0.930264	17.7868	1500
dosSantos-Mouse-2015-Mouse_ParLumAlve	Mouse	0.0118271	20416.2	1582	0.927214	10.9552	1500
dosSantos-Mouse-2015-Mouse_ParLumDuct	Mouse	0.013123	27652.1	1296	0.924967	10.4977	2000
dosSantos-Mouse-2015-Mouse_ParLumProg	Mouse	0.0120628	23665.3	1392	0.925916	12.2673	1500
dosSantos-Mouse-2015-Mouse_VirBasDiff	Mouse	0.0083391	16094	1415	0.930212	14.1543	1500
dosSantos-Mouse-2015-Mouse_VirBasMaSC	Mouse	0.00600834	15976.6	1027	0.916694	9.73737	1500
dosSantos-Mouse-2015-Mouse_VirBasProg	Mouse	0.00731833	15899.3	1257	0.928392	15.6729	1500
dosSantos-Mouse-2015-Mouse_VirLumAlve	Mouse	0.0121589	21203.4	1566	0.922414	11.2254	1500
dosSantos-Mouse-2015-Mouse_VirLumDuct	Mouse	0.0117724	13181.2	2439	0.925918	14.1709	1000
dosSantos-Mouse-2015-Mouse_VirLumProg	Mouse	0.0116914	11882.3	2687	0.921235	18.6369	1000
Gabel-2015-Mouse_Cerebellum	Mouse	0.0292011	143943	554	0.628005	1.12829	8000
Gabel-2015-Mouse_Cortex	Mouse	0.0125051	129847	263	0.555096	0.891294	10000
Grimmer-2014_Human_MCF7	Human	0.204951	481386	1318	0.91057	4.45512	3000
Hahn-Mouse-2017-Mouse_Liver-AL-Old	Mouse	0.0100304	10608.8	2582	0.942295	28.7687	1000
Hahn-Mouse-2017-Mouse_Liver-AL-Young	Mouse	0.00625229	13154.2	1298	0.929441	7.57105	1500
Hahn-Mouse-2017-Mouse_Liver-DR-Old	Mouse	0.00956187	10640.7	2454	0.940161	26.4248	1000
Hahn-Mouse-2017-Mouse_Liver-DR-Young	Mouse	0.00526827	13754.3	1046	0.925878	7.21105	1500
Hammoud-2014-Human_Sperm	Human	0.0353034	14614.7	7478	0.958828	51.8183	1000
Hammoud-Mouse-2014-Mouse_Sperm	Mouse	0.0360353	23752.8	4143	0.921733	29.5062	1000
Hammoud-Mouse-2014-Mouse_Spermatid	Mouse	0.0315108	20464.2	4205	0.923542	29.537	1000
Hammoud-Mouse-2014-Mouse_Spermatocyte	Mouse	0.0323675	41971.3	2106	0.911778	26.3135	1500
Hammoud-Mouse-2014-Mouse_Spermatogonia	Mouse	0.0306163	18263.3	4578	0.931759	41.6678	1000
Hansen-2011_Human_ColonCancer	Human	0.435548	1082990	1245	0.840229	6.1631	2500
Harten-2015-Mouse_E14.5-Liver-WT	Mouse	0.00735869	11023.4	1823	0.938206	68.1083	1000
Harten-2015-Mouse_E18.5-Liver-WT	Mouse	0.00695759	9039.14	2102	0.918868	33.3353	1000
He-Mouse-2014-Mouse_Keratinocytes	Mouse	0.00762373	20371.3	1022	0.920834	12.7787	2000
Heyn-2012a-Human-CD4T-100yr	Human	0.00407705	11708.1	1078	0.952845	14.0417	1500
Heyn-2012a-Human-CD4T-Newborn	Human	0.0122679	16598.6	2288	0.953797	14.4172	1500
Heyn-2012a-Human-PBMC	Human	0.00610024	12803	1475	0.949875	14.0199	1500
Heyn-2012b-Human-BCell-Healthy	Human	0.469625	1256540	1157	0.953899	18.213	1500
Hodges-2011-BCell	Human	0.00700046	15070.4	1438	0.957382	11.8547	1500
Hodges-2011-HSPC	Human	0.0112802	18584.4	1879	0.957503	11.329	1500
Hodges-2011-Human_CD133HSC	Human	0.0122123	31270.1	1209	0.958016	9.25521	2000
Hodges-2011-Human_Neut	Human	0.0114241	22228.4	1591	0.958288	11.602	2000
Hon-2012_Human_HCC1954	Human	0.268447	271756	3058	0.960519	32.6548	1000
Hon-2012_Human_HMEC	Human	0.282187	400534	2181	0.959401	22.939	1000
Hon-2013-Mouse_BoneMarrow	Mouse	0.00290257	16479.3	481	0.927682	7.59714	2000
Hon-2013-Mouse_Cerebellum	Mouse	0.0119859	25552	1281	0.927432	8.59741	2000
Hon-2013-Mouse_Colon	Mouse	0.00656212	15623.6	1147	0.9239	8.5729	2000
Hon-2013-Mouse_Cortex	Mouse	0.0087221	13487.5	1766	0.933408	9.85818	1500
Hon-2013-Mouse_Heart	Mouse	0.00477551	17575.9	742	0.930586	7.05864	2000
Hon-2013-Mouse_Intestine	Mouse	0.0055599	17492.4	868	0.929826	8.85271	2000
Hon-2013-Mouse_Kidney	Mouse	0.00472748	17375.7	743	0.927155	6.96727	2000
Hon-2013-Mouse_Liver	Mouse	0.00412991	20175.7	559	0.914774	4.99081	2500
Hon-2013-Mouse_Lung	Mouse	0.00515766	17010.8	828	0.93139	8.42149	2000
Hon-2013-Mouse_OlfactoryBulb	Mouse	0.010122	14088.7	1962	0.933558	10.35	1500
Hon-2013-Mouse_Pancreas	Mouse	0.00507502	15930.1	870	0.930517	8.63513	2000
Hon-2013-Mouse_Placenta	Mouse	0.321378	927741	946	0.931035	8.42777	2000
Hon-2013-Mouse_Skin	Mouse	0.00623639	18633.2	914	0.927253	7.8287	2000
Hon-2013-Mouse_Spleen	Mouse	0.00580889	15721.8	1009	0.930611	6.77724	2000
Hon-2013-Mouse_Stomach	Mouse	0.00384354	16049.2	654	0.923821	7.72492	2000
Hon-2013-Mouse_Thymus	Mouse	0.00672981	17947.5	1024	0.930169	8.94456	2000
Hon-2013-Mouse_Uterus	Mouse	0.00420676	15256.5	753	0.928243	7.63936	2000
Inoue-Mouse-2017-Mouse-Spermatogonia-WT	Mouse	0.0287933	244956	321	0.775759	2.19282	6500
Kaaij-2013-Mouse_IntestinalGen13_mm10	Mouse	0.00911846	9573.76	2601	0.935309	15.9969	1000
Kaaij-2013-Mouse_IntestinalGen15_mm10	Mouse	0.0079268	11829	1830	0.933981	11.446	1500
Kaaij-2013-Mouse_IntestinalGen16_mm10	Mouse	0.00710395	12856.2	1509	0.924306	16.3126	1500
Kobayashi-2012-Mouse_Oocyte	Mouse	0.412013	355274	3167	0.432781	1.68381	6000
Lin-2015-Human_BreastTumor089	Human	0.00577594	28336.8	631	0.866766	37.7327	2500
Lin-2015-Human_BreastTumor126	Human	0.0603901	96167.3	1944	0.956102	27.1584	1500
Lin-2015-Human_BreastTumor198	Human	0.112549	193137	1804	0.965329	14.7521	1500
Lin-2015-Human_MCF7	Human	0.191271	536823	1103	0.795231	5.6552	4500
Lister-2011_Human_ADS	Human	0.271435	355148	2366	0.954075	37.6784	1000
Lister-2011_Human_ADSAdipose	Human	0.250506	332543	2332	0.954391	41.4368	1000
Lister-2011_Human_FF	Human	0.346546	493015	2176	0.95584	18.317	1000
Lister-2013-Human_DorsPrefrontMale55YrTissue	Human	0.019726	69630	877	0.885903	3.00561	3500
Lister-2013-Human_DorsPrefrontNeuron53Yr	Human	0.0411321	21425.6	5943	0.959114	24.4158	1000
Lister-2013-Human_DorsPrefrontNeuronMale55Yr	Human	0.038454	24034.3	4953	0.958272	13.6816	1000
Lister-2013-Human_DorsPrefrontNonNeuron53Yr	Human	0.0231018	20609.8	3470	0.952477	11.8716	1000
Lister-2013-Human_DorsPrefrontNonNeuronMale55Yr	Human	0.0255131	21608.9	3655	0.956727	12.8111	1000
Lister-2013-Human_FetalCerebCortex	Human	0.0208915	20248.5	3194	0.955768	25.0421	1000
Lister-2013-Human_FrontCortexFemale64Yr	Human	0.0173158	27349.2	1960	0.957201	14.7629	1500
Lister-2013-Human_HUES6	Human	0.0126527	16293.3	2404	0.938982	8.85026	1500
Lister-2013-Human_MidFrontGyr12Yr	Human	0.0197063	17237.8	3539	0.960959	19.4822	1000
Lister-2013-Human_MidFrontGyr16Yr	Human	0.0194229	15927.8	3775	0.96131	19.5498	1000
Lister-2013-Human_MidFrontGyr25Yr	Human	0.0174462	29480.3	1832	0.939499	9.9812	1500
Lister-2013-Human_MidFrontGyr2Yr	Human	0.0187089	17903.3	3235	0.961213	19.6029	1000
Lister-2013-Human_MidFrontGyr35Day	Human	0.0205438	17544.1	3625	0.960846	19.1665	1000
Lister-2013-Human_MidFrontGyr5Yr	Human	0.0185233	18100.5	3168	0.961073	19.4953	1000
Lister-2013-Mouse_FetalFrontCortex	Mouse	0.0108999	8410.88	3539	0.928911	13.0411	1000
Lister-2013-Mouse_FrontCortexGliaS00bPos	Mouse	0.00878284	9409.5	2549	0.935886	31.4486	1000
Lister-2013-Mouse_FrontCortexMale10Wk	Mouse	0.0115599	9710.47	3251	0.935689	16.3553	1000
Lister-2013-Mouse_FrontCortexMale1Wk	Mouse	0.00914498	17649.3	1415	0.933898	11.9123	1500
Lister-2013-Mouse_FrontCortexMale22Mo	Mouse	0.0116626	10204.8	3121	0.936191	19.101	1000
Lister-2013-Mouse_FrontCortexMale2Wk	Mouse	0.00966302	8987.9	2936	0.936913	22.5663	1000
Lister-2013-Mouse_FrontCortexMale4Wk	Mouse	0.0121722	9893.11	3360	0.936906	23.3838	1000
Lister-2013-Mouse_FrontCortexMale6Wk	Mouse	0.0126473	9699	3561	0.936909	21.4634	1000
Lister-2013-Mouse_FrontCortexNeuronFemale12Mo	Mouse	0.0318426	20547.7	4232	0.934599	14.3156	1000
Lister-2013-Mouse_FrontCortexNeuronFemale6Wk	Mouse	0.0331892	32083.3	2825	0.932701	10.3069	1500
Lister-2013-Mouse_FrontCortexNeuronMale7Wk	Mouse	0.034476	20431.7	4608	0.932911	15.4892	1000
Lister-2013-Mouse_FrontCortexNonNeuronFemale12Mo	Mouse	0.00860716	16414.1	1432	0.931971	9.83999	1500
Lister-2013-Mouse_FrontCortexNonNeuronFemale6Wk	Mouse	0.00448265	18547.8	660	0.916558	5.58925	2000
Lister-2013-Mouse_FrontCortexNonNeuronMale7Wk	Mouse	0.00804612	9458.86	2323	0.936245	18.6647	1000
Lister-ESC-2009_Human_IMR90	Human	0.359304	423732	2625	0.951786	34.605	1000
Lowe-2013-Human_Buccals	Human	0.0135645	12896.7	3256	0.975626	122.704	1000
Lund-2014_Human_AML3-Control	Human	0.287053	354600	2506	0.955973	30.6672	1000
LuWen-2014-Human_Ad-front	Human	0.0195539	26713.5	2266	0.933881	7.98179	1500
Ma-2014_Human_HDF	Human	0.300546	472763	1968	0.959558	16.9877	1000
Mann-2014-Mouse_Fib	Mouse	0.0152006	16806	2470	0.941395	70.1659	1000
Mellen-2017-Mouse_CerebralGranule	Mouse	0.0103802	32396.4	875	0.904704	4.85252	3000
Menafra-2014_Human_MCF7	Human	0.227422	277504	2537	0.964264	37.8841	1500
Mendizabal-2016-Rhesus_Brain	Rhesus	0.0153995	13170.3	3316	0.938687	13.902	1000
Mo-2015-Mouse_EXneurons	Mouse	0.0389048	22706.5	4679	0.921133	25.0246	1000
Mo-2015-Mouse_PVneurons	Mouse	0.0507892	26509.7	5232	0.924662	32.8353	1000
Mo-2015-Mouse_VIPneurons	Mouse	0.026414	15870.9	4545	0.925207	29.241	1000
Molaro-2011-Sperm	Human	0.025841	31042.3	2577	0.960371	17.0328	1500
Pacis-2015-Human_DendriticCell	Human	0.0177456	12996.2	4227	0.932468	44.8506	1000
Pidsley-2016-Human_LNCaP	Human	0.235832	98113.7	7441	0.974365	20.7252	1000
Pidsley-2016-Human_PreC	Human	0.0118625	18188.5	2019	0.974807	20.0961	1000
Qu-2017-Dog_Sperm	Dog	0.0200912	9455.27	5123	0.98036	88.4085	1000
Qu-2017-Rhesus_Sperm	Rhesus	0.0121999	7097.14	4875	0.973594	21.317	1000
Roadmap-2015-Human_Adipose	Human	0.0136271	13718.8	3075	0.97242	129.039	1000
Roadmap-2015-Human_Adrenal-gland	Human	0.0140375	14948.7	2907	0.967853	72.6502	1000
Roadmap-2015-Human_BipolarGastric	Human	0.0125644	13590.3	2862	0.943506	24.5137	1000
Roadmap-2015-Human_Bladder	Human	0.013804	14544.9	2938	0.957157	55.0663	1000
Roadmap-2015-Human_Ectoderm	Human	0.0273071	16559.1	5105	0.972281	86.7556	1000
Roadmap-2015-Human_Endoderm	Human	0.0255072	17804.4	4435	0.964282	37.7685	1000
Roadmap-2015-Human_Esophagus	Human	0.0110996	12014.3	2860	0.969035	69.9464	1000
Roadmap-2015-Human_Fetal-Adrenal-gland	Human	0.0121191	26198.9	1432	0.951926	21.9393	2000
Roadmap-2015-Human_Fetal-Heart	Human	0.0165312	14243.1	3593	0.973469	37.4233	1000
Roadmap-2015-Human_Fetal-Intestine-Large	Human	0.0138625	12599.5	3406	0.970095	15.1093	1000
Roadmap-2015-Human_Fetal-Spinal-Cord	Human	0.0156523	22920.9	2114	0.962126	33.9026	1500
Roadmap-2015-Human_Fetal-Stomach	Human	0.00896211	16743.5	1657	0.970968	36.2201	1500
Roadmap-2015-Human_fMuscle-leg	Human	0.00621188	19058.6	1009	0.951464	26.9837	2000
Roadmap-2015-Human_fMuscle-trunk	Human	0.00853238	16622.8	1589	0.967284	36.4691	1500
Roadmap-2015-Human_H1-BMP4	Human	0.0120971	8142.81	4599	0.954039	38.3839	1000
Roadmap-2015-Human_H1-Mesenchymal	Human	0.167982	239091	2175	0.968395	37.041	1500
Roadmap-2015-Human_H1-Mesendoderm	Human	0.0136119	9093.26	4634	0.952882	25.4802	1000
Roadmap-2015-Human_H1-NP	Human	0.0207851	14754.5	4361	0.949749	27.1624	1000
Roadmap-2015-Human_HealthyBreast	Human	0.0082285	19253.9	1323	0.955665	33.8186	1500
Roadmap-2015-Human_HealthyGastric	Human	0.0129634	12687.5	3163	0.952097	23.4497	1000
Roadmap-2015-Human_Heart-Aorta	Human	0.0161865	16917.1	2962	0.939613	27.6348	1000
Roadmap-2015-Human_HSC	Human	0.0168811	12296.2	4250	0.972183	37.9275	1000
Roadmap-2015-Human_HUES64	Human	0.0253439	13891.1	5648	0.966811	77.4734	1000
Roadmap-2015-Human_Left-ventrical	Human	0.0176663	17966.4	3044	0.969177	109.566	1000
Roadmap-2015-Human_Liver	Human	0.225681	290012	2409	0.969852	50.0962	1000
Roadmap-2015-Human_Lung	Human	0.0144978	12882	3484	0.972831	79.2619	1000
Roadmap-2015-Human_Macrophage	Human	0.00973419	15835	1903	0.965026	36.4291	1500
Roadmap-2015-Human_Mesoderm	Human	0.0266715	20977.4	3936	0.97036	64.8203	1000
Roadmap-2015-Human_NK	Human	0.00632847	13604.9	1440	0.963788	26.9727	1500
Roadmap-2015-Human_Ovary	Human	0.013548	17438.8	2405	0.965434	51.4479	1000
Roadmap-2015_Human_Placenta	Human	0.356069	702984	1568	0.967937	27.4747	1500
Roadmap-2015-Human_PSAGastric	Human	0.0139393	13786.5	3130	0.959341	49.0613	1000
Roadmap-2015-Human_Psoas-muscle	Human	0.0145291	17180.1	2618	0.958434	42.2433	1000
Roadmap-2015-Human_Right-atrium	Human	0.0135536	14189.3	2957	0.956922	48.4592	1000
Roadmap-2015-Human_Right-ventrical	Human	0.0150934	16996.9	2749	0.963242	60.5618	1000
Roadmap-2015-Human_Sigmoid-Colon	Human	0.0143048	13051.4	3393	0.962467	118.201	1000
Roadmap-2015-Human_Small-intestine	Human	0.0126222	11368.8	3437	0.975088	109.396	1000
Roadmap-2015-Human_Spleen	Human	0.0128813	10330.7	3860	0.966908	99.4409	1000
Roadmap-2015-Human_Tcell	Human	0.00504868	10808.6	1446	0.965837	34.3945	1500
Roadmap-2015-Human_Thymus	Human	0.0190555	12650.7	4663	0.974728	72.0496	1000
Schlesinger-2013_Human_GM12878	Human	0.486969	1072200	1406	0.94791	9.99356	1500
Schroeder-2010_Human_SHSY5Y	Human	0.184521	745719	766	0.535562	0.898255	11500
Schroeder-2013_Human_Placenta	Human	0.319553	489238	2022	0.947005	7.81454	2500
Schroeder-2015-Cow_Placenta	Cow	0.347765	1517010	610	0.946001	7.24804	2500
Schroeder-2015-Dog_Placenta	Dog	0.376643	922843	984	0.946953	6.91865	2500
Schroeder-2015-Horse_Placenta	Horse	0.283547	862279	817	0.892904	4.09659	2500
Schroeder-2015-Mouse_Placenta	Mouse	0.282126	1269270	607	0.871964	5.24208	4000
Schroeder-2015-Rhesus_Placenta	Rhesus	0.344907	1150760	850	0.776269	1.9885	4500
Schroeder-2015-SquirrelMonkey_Placenta	SquirrelMonkey	0.358025	1134790	823	0.867797	2.59832	12500
Sheaffer-2014-Mouse_Intestine	Mouse	0.00654173	12670	1410	0.901523	21.5699	1500
Sheaffer-2014-Mouse_IntestineSC	Mouse	0.00969644	8406.27	3150	0.916415	23.8125	1000
TCGA-2018-Human_06-0128-01A-Glioblastoma-Multiforme	Human	0.205014	278360	2280	0.998375	10.4016	1500
TCGA-2018-Human_14-1401-01A-Glioblastoma-Multiforme	Human	0.295503	563987	1622	0.998525	11.341	1500
TCGA-2018-Human_14-1454-01A-Glioblastoma-Multiforme	Human	0.181726	201637	2790	0.997475	9.87494	1000
TCGA-2018-Human_14-3477-01A-Glioblastoma-Multiforme	Human	0.102113	68944.8	4585	0.996781	10.0542	1500
TCGA-2018-Human_16-1460-01A-Glioblastoma-Multiforme	Human	0.0185373	34097.3	1683	0.998726	11.2325	1500
TCGA-2018-Human_19-1788-01A-Glioblastoma-Multiforme	Human	0.0190018	18155.5	3240	0.999022	12.555	1000
TCGA-2018-Human_21-1078-01A-Lung-Squamous-Cell-Carcinoma	Human	0.155381	211527	2274	0.998418	10.7609	1500
TCGA-2018-Human_34-2600-01A-Lung-Squamous-Cell-Carcinoma	Human	0.190027	193191	3045	0.997486	15.0699	1000
TCGA-2018-Human_38-4630-01A-Lung-Adenocarcinoma	Human	0.159204	256157	1924	0.997759	10.913	1500
TCGA-2018-Human_44-6148-01A-Lung-Adenocarcinoma	Human	0.00933386	19750.3	1463	0.998892	11.0023	1500
TCGA-2018-Human_44-6148-11A-MatchedHealthy-Lung-Adenocarcinoma	Human	0.00985904	16815.7	1815	0.998846	11.0146	1500
TCGA-2018-Human_60-2695-01A-Lung-Squamous-Cell-Carcinoma	Human	0.0657992	52269.5	3897	0.997885	15.6954	1000
TCGA-2018-Human_60-2722-01A-Lung-Squamous-Cell-Carcinoma	Human	0.155421	134208	3585	1	15.1834	1000
TCGA-2018-Human_60-2722-11A-MatchedHealthy-Lung-Squamous-Cell-Carcinoma	Human	0.0111004	10926.4	3145	0.999225	20.0658	1000
TCGA-2018-Human_67-6215-01A-Lung-Adenocarcinoma	Human	0.230229	428317	1664	0.998355	10.7555	1500
TCGA-2018-Human_78-7156-01A-Lung-Adenocarcinoma	Human	0.142153	159385	2761	0.99758	10.4383	1500
TCGA-2018-Human_91-6840-01A-Lung-Adenocarcinoma	Human	0.320476	301366	3292	0.99845	12.0619	1500
TCGA-2018-Human_A2-A04X-01A-Breast-Invasive-Carcinoma	Human	0.239502	288942	2566	0.9997	29.917	1000
TCGA-2018-Human_A2-A0YG-01A-Breast-Invasive-Carcinoma	Human	0.0907478	82214.6	3417	0.999555	28.4931	1000
TCGA-2018-Human_A5-A0G2-01A-Uterine-Corpus-Endometrial-Carcinoma	Human	0.182604	229885	2459	0.998738	11.3695	1500
TCGA-2018-Human_A7-A0CE-01A-Breast-Invasive-Carcinoma	Human	0.158709	152772	3216	1	18.1708	1000
TCGA-2018-Human_A7-A0CE-11A-MatchedHealthy-Breast-Invasive-Carcinoma	Human	0.0104902	20978.4	1548	1	15.2756	1500
TCGA-2018-Human_A8-A07I-01A-Breast-Invasive-Carcinoma	Human	0.0723469	80187.6	2793	0.999635	27.4549	1000
TCGA-2018-Human_AA-3518-01A-Colon-Adenocarcinoma	Human	0.292346	689271	1313	1	20.1467	1500
TCGA-2018-Human_AA-3518-11A-MatchedHealthy-Colon-Adenocarcinoma	Human	0.0103355	11105.8	2881	1	18.5438	1000
TCGA-2018-Human_AA-A00R-01A-Colon-Adenocarcinoma	Human	0.451599	624113	2240	0.999463	18.624	1000
TCGA-2018-Human_AF-2689-01A-Rectum-Adenocarcinoma	Human	0.357862	381616	2903	0.998825	13.8711	1000
TCGA-2018-Human_AF-2689-11A-MatchedHealthy-Rectum-Adenocarcinoma	Human	0.00957256	8569.61	3458	0.999153	12.7134	1000
TCGA-2018-Human_AG-3593-01A-Rectum-Adenocarcinoma	Human	0.336108	831061	1252	0.999361	17.8	1000
TCGA-2018-Human_AP-A05J-01A-Uterine-Corpus-Endometrial-Carcinoma	Human	0.168228	282574	1843	0.997209	11.1481	1500
TCGA-2018-Human_AX-A1CI-01A-Uterine-Corpus-Endometrial-Carcinoma	Human	0.135517	138684	3025	1	14.4983	1000
TCGA-2018-Human_AX-A1CI-11A-MatchedHealthy-Uterine-Corpus-Endometrial-Carcinoma	Human	0.0142057	14678.4	2996	1	14.8402	1000
TCGA-2018-Human_AX-A1CK-01A-Uterine-Corpus-Endometrial-Carcinoma	Human	0.196215	193446	3140	0.998475	11.7104	1000
TCGA-2018-Human_B5-A0K6-01A-Uterine-Corpus-Endometrial-Carcinoma	Human	0.220697	250996	2722	0.998778	11.8715	1000
TCGA-2018-Human_BL-A13J-01A-Bladder-Urothelial-Carcinoma	Human	0.267046	540675	1529	0.998988	12.8328	1500
TCGA-2018-Human_BR-6452-01A-Stomach-Adenocarcinoma	Human	0.326219	1028380	982	0.998752	11.9417	1500
TCGA-2018-Human_BR-6452-11A-MatchedHealthy-Stomach-Adenocarcinoma	Human	0.00305082	15282.2	618	0.998857	11.8944	1500
TCGA-2018-Human_BT-A20V-01A-Bladder-Urothelial-Carcinoma	Human	0.37983	362577	3243	0.998705	13.2644	1500
TCGA-2018-Human_BT-A20V-11A-MatchedHealthy-Bladder-Urothelial-Carcinoma	Human	0.00727951	15456.2	1458	0.99932	12.9582	1500
TCGA-2018-Human_BT-A2LA-01A-Bladder-Urothelial-Carcinoma	Human	0.100086	134595	2302	0.997683	10.4935	1500
TCGA-2018-Human_CG-5730-01A-Stomach-Adenocarcinoma	Human	0.180548	274250	2038	0.998659	12.2486	1500
TCGA-2018-Human_D7-6519-01A-Stomach-Adenocarcinoma	Human	0.136266	236588	1783	0.998696	12.7212	1500
TCGA-2018-Human_DK-A1AA-01A-Bladder-Urothelial-Carcinoma	Human	0.36945	464543	2462	0.999093	13.6432	1000
TCGA-2018-Human_DK-A1AG-01A-Bladder-Urothelial-Carcinoma	Human	0.213492	328483	2012	0.999003	12.7415	1500
TCGA-2018-Human_E2-A15H-01A-Breast-Invasive-Carcinoma	Human	0.120156	116312	3198	0.999693	29.6908	1000
TCGA-2018-Human_F1-6177-01A-Stomach-Adenocarcinoma	Human	0.293383	840170	1081	0.998808	11.469	1500
TCGA-2018-Human_H4-A2HQ-01A-Bladder-Urothelial-Carcinoma	Human	0.287211	271404	3276	0.998468	12.4326	1500
Tung-2011-Rhesus_PBMC_High	Rhesus	0.00624636	7024.01	2522	0.98016	31.165	1000
Tung-2011-Rhesus_PBMC_Low	Rhesus	0.00681779	7201.16	2685	0.981169	34.6181	1000
Vandiver-2015-Human_Epidermis-old-sun-exposed	Human	0.0123751	18303.7	2093	0.978648	19.0104	1000
Vandiver-2015-Human_Epidermis-old-sun-protected	Human	0.0125106	12685.5	3053	0.978996	19.319	1000
Vandiver-2015-Human_Epidermis-young-sun-exposed	Human	0.0138249	12415.9	3447	0.979187	20.8366	1000
Vandiver-2015-Human_Epidermis-young-sun-protected	Human	0.015178	12075.7	3891	0.979459	21.7911	1000
Wang-2014-Mouse_Oocyte	Mouse	0.396314	227084	4766	0.923001	13.8841	1500
WeiXie-Mouse-2012-Mouse_FrontalCortex-129	Mouse	0.0119839	20201.6	1620	0.916568	19.6035	1500
WeiXie-Mouse-2012-Mouse_FrontalCortex-Cast	Mouse	0.00320083	22298.6	392	0.853837	11.908	3000
WeiXie-Mouse-2012-Mouse_FrontalCortex-F1i	Mouse	0.0102173	10946.3	2549	0.938507	50.1897	1000
WeiXie-Mouse-2012-Mouse_FrontalCortex-F1r	Mouse	0.00874258	9232.36	2586	0.934856	42.057	1000
Xie-2013_Human_IMR90	Human	0.356954	425335	2598	0.952602	28.5332	1000
Zeng-2012-Human-PreFrontCortex	Human	0.0165979	27744	1852	0.960971	11.1963	1500
Ziller-2013-Human_HepG2	Human	0.444385	1057400	1301	0.883163	7.9983	4000

## Sheet: TableS3
Table S3A: Gene observed/expected ratios, all human samples
Sample	NumPMDs	NumGenes	ObsOverlap	ExpOverlap	OE	BinomTestP	adjP	sig
Banovich-2014_Human_GM18505	1169	20318	5522	10098.2	0.54683	4.94065645841247e-324	4.94065645841247e-324	Yes
Banovich-2014_Human_GM18507	944	20318	5205	9872.9	0.527201	4.94065645841247e-324	4.94065645841247e-324	Yes
Banovich-2014_Human_GM18508	1161	20318	5782	10332.5	0.559592	4.94065645841247e-324	4.94065645841247e-324	Yes
Banovich-2014_Human_GM18516	1095	20318	5614	10074	0.557274	4.94065645841247e-324	4.94065645841247e-324	Yes
Banovich-2014_Human_GM18522	840	20318	5044	9546.53	0.52836	4.94065645841247e-324	4.94065645841247e-324	Yes
Banovich-2014_Human_GM19141	1126	20318	5444	10031.7	0.542682	4.94065645841247e-324	4.94065645841247e-324	Yes
Banovich-2014_Human_GM19193	1371	20318	6358	10727.4	0.592689	4.94065645841247e-324	4.94065645841247e-324	Yes
Banovich-2014_Human_GM19204	1008	20318	5366	9853.24	0.544592	4.94065645841247e-324	4.94065645841247e-324	Yes
Banovich-2014_Human_GM19238	1624	20318	6825	10909.5	0.625602	4.94065645841247e-324	4.94065645841247e-324	Yes
Banovich-2014_Human_GM19239	1262	20318	6198	10475	0.591696	4.94065645841247e-324	4.94065645841247e-324	Yes
Berman-2012_Human_ColonCancer	1969	20318	3935	7057.99	0.557524	4.94065645841247e-324	4.94065645841247e-324	Yes
Blattler-2014_Human_HCT116	1225	20318	2858	5759.2	0.49625	4.94065645841247e-324	4.94065645841247e-324	Yes
Decato-2018-Human_1650Lung	1915	20318	3222	4722.04	0.682332	4.49175e-149	4.49175e-149	Yes
Decato-2018-Human_441NSCLC	1485	20318	3556	5598.56	0.635163	3.1234e-247	3.1234e-247	Yes
Decato-2018-Human_Calu1Lung	3079	20318	5646	8069.9	0.699637	5.4774e-277	5.4774e-277	Yes
Decato-2018-Human_M3Lung	1801	20318	3533	7148.5	0.494229	4.94065645841247e-324	4.94065645841247e-324	Yes
Grimmer-2014_Human_MCF7	1318	20318	2344	4334.82	0.540737	1.00271e-292	1.00271e-292	Yes
Hansen-2011_Human_ColonCancer	1245	20318	5282	9376.92	0.563298	4.94065645841247e-324	4.94065645841247e-324	Yes
Hon-2012_Human_HCC1954	3058	20318	3005	5536.56	0.542756	4.94065645841247e-324	4.94065645841247e-324	Yes
Hon-2012_Human_HMEC	2181	20318	3552	5929.52	0.599036	4.94065645841247e-324	4.94065645841247e-324	Yes
Lin-2015-Human_BreastTumor126	1944	20318	1941	1112.41	1.74487	1.63606e-119	1.63606e-119	Yes
Lin-2015-Human_BreastTumor198	1804	20318	2620	2265.99	1.15623	1.10842e-14	1.10842e-14	Yes
Lin-2015-Human_MCF7	1103	20318	2357	4058.95	0.580692	2.52842e-222	2.52842e-222	Yes
Lister-2011_Human_ADSAdipose	2332	20318	3828	5221.86	0.733073	2.24112e-118	2.24112e-118	Yes
Lister-2011_Human_ADS	2366	20318	4191	5675.17	0.73848	1.62058e-126	1.62058e-126	Yes
Lister-2011_Human_FF	2176	20318	5113	7335.13	0.697057	3.70439e-244	3.70439e-244	Yes
Lister-ESC-2009_Human_IMR90	2625	20318	5765	7566.05	0.761957	1.68502e-156	1.68502e-156	Yes
Lund-2014_Human_AML3-Control	2506	20318	3792	6001.29	0.631864	3.42293e-276	3.42293e-276	Yes
Ma-2014_Human_HDF	1968	20318	4699	6352.91	0.739661	5.61905e-146	5.61905e-146	Yes
Menafra-2014_Human_MCF7	2537	20318	2645	4696.14	0.563229	1.04373e-289	1.04373e-289	Yes
Pidsley-2016-Human_LNCaP	7441	20318	3610	4359.77	0.828025	3.57242e-39	3.57242e-39	Yes
Roadmap-2015-Human_H1-Mesenchymal	2175	20318	3594	3436.85	1.04572	0.00340315	0.00340315	Yes
Roadmap-2015_Human_Placenta	1568	20318	4794	7607.49	0.630169	4.94065645841247e-324	4.94065645841247e-324	Yes
Schlesinger-2013_Human_GM12878	1406	20318	6064	10482.5	0.57849	4.94065645841247e-324	4.94065645841247e-324	Yes
Schroeder-2010_Human_SHSY5Y	766	20318	3434	3947.32	0.869957	2.20943e-20	2.20943e-20	Yes
Schroeder-2013_Human_Placenta	2022	20318	4747	6762.15	0.701995	5.10724e-210	5.10724e-210	Yes
TCGA-2018-Human_06-0128-01A-Glioblastoma-Multiforme	2280	20318	4426	4234.2	1.0453	0.000969633	0.000969633	Yes
TCGA-2018-Human_14-1401-01A-Glioblastoma-Multiforme	1622	20318	4668	6279.5	0.743372	1.59827e-139	1.59827e-139	Yes
TCGA-2018-Human_14-1454-01A-Glioblastoma-Multiforme	2790	20318	3636	3671.69	0.99028	0.523379	0.523379	No
TCGA-2018-Human_14-3477-01A-Glioblastoma-Multiforme	4585	20318	5726	1743.27	3.28463	0	0	Yes
TCGA-2018-Human_16-1460-01A-Glioblastoma-Multiforme	1683	20318	1786	226.356	7.89021	0	0	Yes
TCGA-2018-Human_19-1788-01A-Glioblastoma-Multiforme	3240	20318	3281	71.4046	45.9494	0	0	Yes
TCGA-2018-Human_21-1078-01A-Lung-Squamous-Cell-Carcinoma	2274	20318	3069	3151.24	0.973901	0.11202	0.11202	No
TCGA-2018-Human_34-2600-01A-Lung-Squamous-Cell-Carcinoma	3045	20318	2954	3825.88	0.77211	1.17481e-58	1.17481e-58	Yes
TCGA-2018-Human_38-4630-01A-Lung-Adenocarcinoma	1924	20318	2805	3271.82	0.857321	1.07977e-19	1.07977e-19	Yes
TCGA-2018-Human_44-6148-01A-Lung-Adenocarcinoma	1463	20318	1645	48.7552	33.74	0	0	Yes
TCGA-2018-Human_60-2695-01A-Lung-Squamous-Cell-Carcinoma	3897	20318	4202	1023.42	4.10586	0	0	Yes
TCGA-2018-Human_60-2722-01A-Lung-Squamous-Cell-Carcinoma	3585	20318	2005	3013.1	0.665427	1.05883e-97	1.05883e-97	Yes
TCGA-2018-Human_67-6215-01A-Lung-Adenocarcinoma	1664	20318	3474	4850	0.716289	3.96765e-122	3.96765e-122	Yes
TCGA-2018-Human_78-7156-01A-Lung-Adenocarcinoma	2761	20318	3365	2810.81	1.19716	5.20963e-28	5.20963e-28	Yes
TCGA-2018-Human_91-6840-01A-Lung-Adenocarcinoma	3292	20318	3844	6647.63	0.578251	4.94065645841247e-324	4.94065645841247e-324	Yes
TCGA-2018-Human_A2-A04X-01A-Breast-Invasive-Carcinoma	2566	20318	3444	4956.8	0.694802	7.58235e-146	7.58235e-146	Yes
TCGA-2018-Human_A2-A0YG-01A-Breast-Invasive-Carcinoma	3417	20318	2240	1618.98	1.38358	9.7308e-53	9.7308e-53	Yes
TCGA-2018-Human_A5-A0G2-01A-Uterine-Corpus-Endometrial-Carcinoma	2459	20318	2358	3725.96	0.632857	1.47618e-151	1.47618e-151	Yes
TCGA-2018-Human_A7-A0CE-01A-Breast-Invasive-Carcinoma	3216	20318	3079	3124.01	0.985593	0.386775	0.386775	No
TCGA-2018-Human_A8-A07I-01A-Breast-Invasive-Carcinoma	2793	20318	1999	1283.42	1.55755	5.0171e-82	5.0171e-82	Yes
TCGA-2018-Human_AA-3518-01A-Colon-Adenocarcinoma	1313	20318	3404	6243.33	0.545222	4.94065645841247e-324	4.94065645841247e-324	Yes
TCGA-2018-Human_AA-A00R-01A-Colon-Adenocarcinoma	2240	20318	5351	9621.85	0.55613	4.94065645841247e-324	4.94065645841247e-324	Yes
TCGA-2018-Human_AF-2689-01A-Rectum-Adenocarcinoma	2903	20318	5317	7505.09	0.708453	1.53969e-233	1.53969e-233	Yes
TCGA-2018-Human_AG-3593-01A-Rectum-Adenocarcinoma	1252	20318	3526	7205.23	0.489367	4.94065645841247e-324	4.94065645841247e-324	Yes
TCGA-2018-Human_AP-A05J-01A-Uterine-Corpus-Endometrial-Carcinoma	1843	20318	2980	3477.42	0.856956	3.74098e-21	3.74098e-21	Yes
TCGA-2018-Human_AX-A1CI-01A-Uterine-Corpus-Endometrial-Carcinoma	3025	20318	3304	2637.94	1.25249	2.71176e-41	2.71176e-41	Yes
TCGA-2018-Human_AX-A1CK-01A-Uterine-Corpus-Endometrial-Carcinoma	3140	20318	3541	3950.89	0.896253	1.86169e-13	1.86169e-13	Yes
TCGA-2018-Human_B5-A0K6-01A-Uterine-Corpus-Endometrial-Carcinoma	2722	20318	4503	4529.71	0.994102	0.661212	0.661212	No
TCGA-2018-Human_BL-A13J-01A-Bladder-Urothelial-Carcinoma	1529	20318	2909	5668.09	0.513224	4.94065645841247e-324	4.94065645841247e-324	Yes
TCGA-2018-Human_BR-6452-01A-Stomach-Adenocarcinoma	982	20318	3446	7017.94	0.491027	4.94065645841247e-324	4.94065645841247e-324	Yes
TCGA-2018-Human_BT-A20V-01A-Bladder-Urothelial-Carcinoma	3243	20318	5477	7948.63	0.689049	1.69826e-290	1.69826e-290	Yes
TCGA-2018-Human_BT-A2LA-01A-Bladder-Urothelial-Carcinoma	2302	20318	1255	1941.09	0.646545	1.02087e-67	1.02087e-67	Yes
TCGA-2018-Human_CG-5730-01A-Stomach-Adenocarcinoma	2038	20318	2998	3725.71	0.804678	8.10051e-42	8.10051e-42	Yes
TCGA-2018-Human_D7-6519-01A-Stomach-Adenocarcinoma	1783	20318	2094	2785.98	0.75162	1.22847e-48	1.22847e-48	Yes
TCGA-2018-Human_DK-A1AA-01A-Bladder-Urothelial-Carcinoma	2462	20318	5205	7804.84	0.666894	4.94065645841247e-324	4.94065645841247e-324	Yes
TCGA-2018-Human_DK-A1AG-01A-Bladder-Urothelial-Carcinoma	2012	20318	3066	4447.7	0.689345	3.25992e-132	3.25992e-132	Yes
TCGA-2018-Human_E2-A15H-01A-Breast-Invasive-Carcinoma	3198	20318	2594	2284.23	1.13561	1.43735e-11	1.43735e-11	Yes
TCGA-2018-Human_F1-6177-01A-Stomach-Adenocarcinoma	1081	20318	2989	6290.58	0.475155	4.94065645841247e-324	4.94065645841247e-324	Yes
TCGA-2018-Human_H4-A2HQ-01A-Bladder-Urothelial-Carcinoma	3276	20318	4838	5923.1	0.816802	2.05537e-65	2.05537e-65	Yes
Xie-2013_Human_IMR90	2598	20318	5703	7517.6	0.75862	2.1626e-159	2.1626e-159	Yes
Ziller-2013-Human_HepG2	1301	20318	5242	9563.91	0.548102	4.94065645841247e-324	4.94065645841247e-324	Yes
Table S3B: Gene observed/expected ratios, placental samples by species
Species	Number of PMDs	Number of genes	Obs. Genes in PMDs	Exp. Genes in PMDs	O/E ratio
Human	1568	21587	4872	7973.41	0.611031
Rhesus	850	6223	738	2336.97	0.315794
SquirrelMonkey	823	39898	11287	13991.8	0.806688
Mouse	946	20797	3136	7243.7	0.432928
Dog	984	2173	362	917.543	0.394532
Horse	817	1814	224	582.531	0.384529
Cow	610	13353	1162	4971.78	0.233719
Table S3C: Retrotransposon family observed/expected ratios by species
Species	Retrotransposon family	Number of PMDs	Number of retros in family	Obs. retros in PMDs	Exp. retros in PMDs	O/E ratio	BinomTestP	adjP	sig
Human	LINE:CR1	1568	68381	26043	26169.1	0.99518	0.321519	0.321519	No
Human	LINE:Dong-R4	1568	551	202	210.877	0.957904	0.456362	0.456362	No
Human	LINE:Jockey	1568	221	82	84.5673	0.969642	0.781994	0.781994	No
Human	LINE:L1	1568	950925	359554	364046	0.987662	2.46653e-21	2.46653e-21	Yes
Human	LINE:L1-Tx1	1568	189	89	72.3389	1.23032	0.0135317	0.0135317	Yes
Human	LINE:L2	1568	523574	195862	200379	0.977458	7.47697e-38	7.47697e-38	Yes
Human	LINE:Penelope	1568	1097	500	419.764	1.19114	8.81021e-07	8.81021e-07	Yes
Human	LINE:RTE-BovB	1568	8868	3316	3393.59	0.977136	0.0904181	0.0904181	No
Human	LINE:RTE-X	1568	15596	5745	5969	0.962472	0.000223785	0.000223785	Yes
Human	LTR:	1568	741743	314547	283931	1.10783	2.47032822920623e-323	2.47032822920623e-323	Yes
Human	LTR:ERV1	1568	178847	66621	68472.7	0.972957	1.85079e-19	1.85079e-19	Yes
Human	LTR:ERVK	1568	10892	3462	4172.25	0.829767	1.51615e-45	1.51615e-45	Yes
Human	LTR:ERVL	1568	518264	229469	198378	1.15672	2.47032822920623e-323	2.47032822920623e-323	Yes
Human	LTR:ERVL-MaLR	1568	351012	153847	134357	1.14506	1.97626258336499e-323	1.97626258336499e-323	Yes
Human	LTR:Gypsy	1568	25809	11169	9877.44	1.13076	1.37776e-60	1.37776e-60	Yes
Human	SINE:5S-Deu-L2	1568	2614	1105	1000.27	1.10471	2.8254e-05	2.8254e-05	Yes
Human	SINE:Alu	1568	1196725	247615	458034	0.540604	3.45845952088873e-323	3.45845952088873e-323	Yes
Human	SINE:MIR	1568	598863	225362	229171	0.98338	3.81207e-24	3.81207e-24	Yes
Human	SINE:tRNA	1568	8795	3288	3365.55	0.976959	0.0890924	0.0890924	No
Human	SINE:tRNA-Deu	1568	667	254	255.23	0.995181	0.93654	0.93654	No
Human	SINE:tRNA-RTE	1568	5836	2039	2233.25	0.91302	1.4906e-07	1.4906e-07	Yes
Cow	LINE:CR1	610	50530	15913	18615.9	0.854808	3.17149e-140	3.17149e-140	Yes
Cow	LINE:Dong-R4	610	421	135	155.11	0.870352	0.0432884	0.0432884	Yes
Cow	LINE:Jockey	610	204	52	75.1525	0.691927	0.000627429	0.000627429	Yes
Cow	LINE:L1	610	914897	317851	337063	0.943002	2.96439387504748e-323	2.96439387504748e-323	Yes
Cow	LINE:L1-Tx1	610	111	47	40.8961	1.14925	0.238458	0.238458	No
Cow	LINE:L2	610	370842	112635	136625	0.824411	1.97626258336499e-323	1.97626258336499e-323	Yes
Cow	LINE:Penelope	610	959	382	353.288	1.08127	0.0563919	0.0563919	No
Cow	LINE:RTE-BovB	610	576495	245429	212371	1.15566	2.47032822920623e-323	2.47032822920623e-323	Yes
Cow	LINE:RTE-X	610	10528	3128	3878.77	0.806442	1.51144e-53	1.51144e-53	Yes
Cow	LTR:	610	563441	217997	207579	1.05019	7.46947e-181	7.46947e-181	Yes
Cow	LTR:ERV1	610	129844	49828	47840	1.04155	4.01503e-30	4.01503e-30	Yes
Cow	LTR:ERVK	610	121589	52935	44794	1.18174	9.88131291682493e-324	9.88131291682493e-324	Yes
Cow	LTR:ERVL	610	290921	107511	107182	1.00307	0.206048	0.206048	No
Cow	LTR:ERVL-MaLR	610	177043	62475	65226.2	0.95782	4.31288e-42	4.31288e-42	Yes
Cow	LTR:Gypsy	610	15776	5569	5812.15	0.958165	5.83762e-05	5.83762e-05	Yes
Cow	SINE:5S-Deu-L2	610	2021	710	744.529	0.953623	0.111684	0.111684	No
Cow	SINE:Core-RTE	610	368894	142328	135904	1.04727	6.61106e-106	6.61106e-106	Yes
Cow	SINE:MIR	610	464120	133863	170983	0.782904	1.97626258336499e-323	1.97626258336499e-323	Yes
Cow	SINE:tRNA	610	1390032	488285	512086	0.953521	3.95252516672997e-323	3.95252516672997e-323	Yes
Cow	SINE:tRNA-Core-RTE	610	1123287	433115	413817	1.04663	6.89487861372961e-310	6.89487861372961e-310	Yes
Cow	SINE:tRNA-Deu	610	590	215	217.352	0.989177	0.864513	0.864513	No
Cow	SINE:tRNA-RTE	610	3984	1169	1467.71	0.79648	2.35141e-23	2.35141e-23	Yes
Dog	LINE:CR1	984	56046	22244	23098.6	0.963002	2.03604e-13	2.03604e-13	Yes
Dog	LINE:Dong-R4	984	460	184	189.591	0.970512	0.602808	0.602808	No
Dog	LINE:Jockey	984	215	92	88.6023	1.03835	0.677736	0.677736	No
Dog	LINE:L1	984	886595	332070	365477	0.908594	2.96439387504748e-323	2.96439387504748e-323	Yes
Dog	LINE:L1-Tx1	984	146	83	60.1775	1.37925	0.000193255	0.000193255	Yes
Dog	LINE:L2	984	413166	157935	170287	0.927465	1.97626258336499e-323	1.97626258336499e-323	Yes
Dog	LINE:Penelope	984	1049	495	432.29	1.14506	9.88157e-05	9.88157e-05	Yes
Dog	LINE:RTE-BovB	984	7315	3069	3014.67	1.01802	0.19959	0.19959	No
Dog	LINE:RTE-X	984	12373	4911	5099.66	0.963005	0.000575187	0.000575187	Yes
Dog	LTR:	984	407440	177569	167941	1.05733	3.93231e-205	3.93231e-205	Yes
Dog	LTR:ERV1	984	71713	28621	29560.3	0.968224	9.65407e-13	9.65407e-13	Yes
Dog	LTR:ERVL	984	310782	137252	128100	1.07144	2.52808e-242	2.52808e-242	Yes
Dog	LTR:ERVL-MaLR	984	187509	79233	77287.2	1.02518	7.78245e-20	7.78245e-20	Yes
Dog	LTR:Gypsy	984	18755	8479	7729.83	1.09692	1.84843e-28	1.84843e-28	Yes
Dog	SINE:5S-Deu-L2	984	2285	1036	941.662	1.10018	7.00577e-05	7.00577e-05	Yes
Dog	SINE:MIR	984	491751	180863	202661	0.892442	1.97626258336499e-323	1.97626258336499e-323	Yes
Dog	SINE:tRNA	984	1162702	354169	479181	0.739113	3.45845952088873e-323	3.45845952088873e-323	Yes
Dog	SINE:tRNA-Deu	984	628	263	258.801	1.01623	0.745785	0.745785	No
Dog	SINE:tRNA-RTE	984	4533	1713	1868.11	0.916969	2.68052e-06	2.68052e-06	Yes
Horse	LINE:CR1	817	74245	20812	23324.5	0.892279	1.38706e-89	1.38706e-89	Yes
Horse	LINE:Dong-R4	817	658	184	206.725	0.89007	0.0587426	0.0587426	No
Horse	LINE:Jockey	817	218	56	68.4801	0.817756	0.0796011	0.0796011	No
Horse	LINE:L1	817	731045	202939	229739	0.883346	2.47032822920623e-323	2.47032822920623e-323	Yes
Horse	LINE:L1-Tx1	817	195	65	61.2678	1.06092	0.589284	0.589284	No
Horse	LINE:L2	817	551111	156824	173143	0.905748	1.97626258336499e-323	1.97626258336499e-323	Yes
Horse	LINE:Penelope	817	1021	369	320.719	1.15054	0.00134915	0.00134915	Yes
Horse	LINE:RTE-BovB	817	10726	3114	3369.67	0.924125	8.93172e-08	8.93172e-08	Yes
Horse	LINE:RTE-X	817	17368	4798	5456.71	0.879285	1.35092e-27	1.35092e-27	Yes
Horse	LTR:	817	507815	166842	159562	1.04562	1.71988e-106	1.71988e-106	Yes
Horse	LTR:ERV1	817	102738	30854	32285.6	0.955657	4.5287e-22	4.5287e-22	Yes
Horse	LTR:ERVK	817	2600	709	817.225	0.86757	4.06642e-06	4.06642e-06	Yes
Horse	LTR:ERVL	817	363093	121977	114087	1.06915	5.62451e-173	5.62451e-173	Yes
Horse	LTR:ERVL-MaLR	817	219012	70527	68813.8	1.0249	3.56261e-15	3.56261e-15	Yes
Horse	LTR:Gypsy	817	29886	9640	9389.34	1.0267	0.00183645	0.00183645	Yes
Horse	SINE:5S-Deu-L2	817	2625	804	824.589	0.975031	0.400349	0.400349	No
Horse	SINE:MIR	817	619113	174981	194490	0.899692	2.47032822920623e-323	2.47032822920623e-323	Yes
Horse	SINE:tRNA	817	403988	100311	126921	0.790344	1.97626258336499e-323	1.97626258336499e-323	Yes
Horse	SINE:tRNA-Deu	817	701	204	220.203	0.926418	0.193072	0.193072	No
Horse	SINE:tRNA-RTE	817	14845	4355	4663.99	0.93375	3.99686e-08	3.99686e-08	Yes
Rhesus	LINE:CR1	850	62555	22342	22877.1	0.976611	8.76612e-06	8.76612e-06	Yes
Rhesus	LINE:Dong-R4	850	505	177	184.69	0.958363	0.488688	0.488688	No
Rhesus	LINE:Jockey	850	230	77	84.1078	0.915491	0.338902	0.338902	No
Rhesus	LINE:L1	850	802481	272247	293205	0.928521	2.96439387504748e-323	2.96439387504748e-323	Yes
Rhesus	LINE:L1-Tx1	850	159	70	58.1539	1.2037	0.0579872	0.0579872	No
Rhesus	LINE:L2	850	476790	166152	174372	0.95286	8.77945e-136	8.77945e-136	Yes
Rhesus	LINE:Penelope	850	1053	444	385.065	1.15305	0.000203042	0.000203042	Yes
Rhesus	LINE:RTE-BovB	850	8224	2968	3007.53	0.986857	0.3719	0.3719	No
Rhesus	LINE:RTE-X	850	13881	4660	5076.68	0.917923	1.61158e-13	1.61158e-13	Yes
Rhesus	LTR:	850	656795	258427	240225	1.07577	2.47032822920623e-323	2.47032822920623e-323	Yes
Rhesus	LTR:ERV1	850	149726	51355	54767.5	0.937692	1.46071e-75	1.46071e-75	Yes
Rhesus	LTR:ERVK	850	9640	2993	3526.67	0.848676	3.69217e-30	3.69217e-30	Yes
Rhesus	LTR:ERVL	850	467098	191518	170843	1.12102	1.97626258336499e-323	1.97626258336499e-323	Yes
Rhesus	LTR:ERVL-MaLR	850	316199	128330	115650	1.10964	1.48219693752374e-323	1.48219693752374e-323	Yes
Rhesus	LTR:Gypsy	850	23144	9381	8464.25	1.10831	2.03586e-35	2.03586e-35	Yes
Rhesus	SINE:5S-Deu-L2	850	2447	982	894.841	1.0974	0.000281165	0.000281165	Yes
Rhesus	SINE:Alu	850	992464	188462	362974	0.519217	3.45845952088873e-323	3.45845952088873e-323	Yes
Rhesus	SINE:MIR	850	554377	192610	202735	0.950056	1.20123e-176	1.20123e-176	Yes
Rhesus	SINE:tRNA	850	7976	2888	2916.78	0.990133	0.507608	0.507608	No
Rhesus	SINE:tRNA-Deu	850	618	232	225.994	1.02657	0.616469	0.616469	No
Rhesus	SINE:tRNA-RTE	850	5239	1714	1915.88	0.894628	5.66576e-09	5.66576e-09	Yes
Squirrel Monkey	LINE:CR1	823	53671	19475	19218.6	1.01334	0.0211752	0.0211752	Yes
Squirrel Monkey	LINE:Dong-R4	823	439	164	157.203	1.04324	0.517621	0.517621	No
Squirrel Monkey	LINE:L1	823	838063	324941	300152	1.08259	2.47032822920623e-323	2.47032822920623e-323	Yes
Squirrel Monkey	LINE:L2	823	379220	132258	135796	0.973945	3.31406e-33	3.31406e-33	Yes
Squirrel Monkey	LINE:RTE-BovB	823	541	225	193.71	1.16153	0.00541786	0.00541786	Yes
Squirrel Monkey	LINE:RTE-X	823	12204	4169	4370.23	0.953954	0.000141937	0.000141937	Yes
Squirrel Monkey	LTR:ERV	823	570947	234505	204472	1.14688	2.47032822920623e-323	2.47032822920623e-323	Yes
Squirrel Monkey	LTR:ERV1	823	134617	49522	48212.9	1.02715	1.1092e-13	1.1092e-13	Yes
Squirrel Monkey	LTR:ERVK	823	7780	2664	2786.42	0.956067	0.00376962	0.00376962	Yes
Squirrel Monkey	LTR:ERVL	823	428536	182316	153468	1.18797	1.97626258336499e-323	1.97626258336499e-323	Yes
Squirrel Monkey	LTR:ERVL-MaLR	823	292734	123990	104834	1.18273	1.48219693752374e-323	1.48219693752374e-323	Yes
Squirrel Monkey	LTR:Gypsy	823	15923	6234	5701.82	1.09333	2.34524e-18	2.34524e-18	Yes
Squirrel Monkey	LTR:LTR	823	2524	1131	903.828	1.25134	1.60995e-20	1.60995e-20	Yes
Squirrel Monkey	SINE:Alu	823	1108363	198674	396906	0.500557	2.96439387504748e-323	2.96439387504748e-323	Yes
Squirrel Monkey	SINE:Deu	823	2930	1164	1049.11	1.10951	1.1085e-05	1.1085e-05	Yes
Squirrel Monkey	SINE:MIR	823	506153	173914	181238	0.95959	6.99118e-103	6.99118e-103	Yes
Squirrel Monkey	SINE:tRNA	823	3231	1350	1156.91	1.1669	2.56709e-12	2.56709e-12	Yes
Mouse	LINE:CR1	607	15329	3968	4796.02	0.827352	1.01989e-48	1.01989e-48	Yes
Mouse	LINE:Dong-R4	607	141	37	44.1168	0.838684	0.204854	0.204854	No
Mouse	LINE:Jockey	607	228	49	71.3326	0.686923	0.00125655	0.00125655	Yes
Mouse	LINE:L1	607	883659	369067	276538	1.3346	2.47032822920623e-323	2.47032822920623e-323	Yes
Mouse	LINE:L1-Tx1	607	45	15	14.08	1.06534	0.749905	0.749905	No
Mouse	LINE:L2	607	74176	14822	23208.2	0.638655	9.88131291682493e-324	9.88131291682493e-324	Yes
Mouse	LINE:Penelope	607	1061	315	331.946	0.948951	0.274599	0.274599	No
Mouse	LINE:RTE-BovB	607	4071	1102	1273.68	0.865212	4.38788e-09	4.38788e-09	Yes
Mouse	LINE:RTE-X	607	1714	380	536.286	0.708578	4.85104e-17	4.85104e-17	Yes
Mouse	LTR:	607	987784	264507	309090	0.855761	2.96439387504748e-323	2.96439387504748e-323	Yes
Mouse	LTR:ERV1	607	71369	17127	22334.8	0.766829	9.88131291682493e-324	9.88131291682493e-324	Yes
Mouse	LTR:ERVK	607	335249	104769	104911	0.99865	0.598163	0.598163	No
Mouse	LTR:ERVL	607	576362	141288	180347	0.783421	2.47032822920623e-323	2.47032822920623e-323	Yes
Mouse	LTR:ERVL-MaLR	607	455338	111894	142479	0.785338	1.97626258336499e-323	1.97626258336499e-323	Yes
Mouse	LTR:Gypsy	607	3355	829	1049.72	0.789731	5.50794e-17	5.50794e-17	Yes
Mouse	SINE:5S-Deu-L2	607	1299	341	406.412	0.83905	7.71264e-05	7.71264e-05	Yes
Mouse	SINE:Alu	607	574921	62222	179876	0.345916	2.47032822920623e-323	2.47032822920623e-323	Yes
Mouse	SINE:B2	607	372980	47227	116698	0.404693	1.97626258336499e-323	1.97626258336499e-323	Yes
Mouse	SINE:B4	607	400637	54080	125351	0.43143	1.97626258336499e-323	1.97626258336499e-323	Yes
Mouse	SINE:ID	607	64240	6391	20098	0.317991	9.88131291682493e-324	9.88131291682493e-324	Yes
Mouse	SINE:MIR	607	121997	20990	38169.3	0.549918	9.88131291682493e-324	9.88131291682493e-324	Yes
Mouse	SINE:tRNA	607	2546	698	796.56	0.876268	2.09263e-05	2.09263e-05	Yes
Mouse	SINE:tRNA-Deu	607	392	104	122.643	0.847993	0.0437974	0.0437974	Yes
Mouse	SINE:tRNA-RTE	607	928	232	290.343	0.799055	2.86875e-05	2.86875e-05	Yes

## Sheet: TableS4
Table S4A: PMD boundary enrichment statistics
		CpG island O/E at boundaries:							TSS O/E at boundaries:							TES O/E at boundaries:
Sample	NumPMD_boundaries (+/-2.5kb from boundary)	NumCGIs	ObsOverlap_CGIs	ExpOverlap_CGIs	OE_CGIs	BinomTestP	adjP	sig	NumTSSs	ObsOverlap_TSSs	ExpOverlap_TSSs	OE_TSSs	BinomTestP	adjP	sig	NumTESs	ObsOverlap_TESs	ExpOverlap_TESs	OE_TESs	BinomTestP	adjP	sig
Banovich-2014_Human_GM18505.boundaries	2338	27614	189	129.002	1.46509	7.09669e-07	7.09669e-07	Yes	66647	379	270.479	1.40122	3.91817e-10	3.91817e-10	Yes	66647	394	270.479	1.45667	1.6999e-12	1.6999e-12	Yes
Banovich-2014_Human_GM18507.boundaries	1888	27614	287	104.172	2.75507	2.43321e-49	2.43321e-49	Yes	66647	447	218.419	2.04652	6.27219e-42	6.27219e-42	Yes	66647	434	218.419	1.987	5.18459e-38	5.18459e-38	Yes
Banovich-2014_Human_GM18508.boundaries	2322	27614	165	128.119	1.28786	0.00164248	0.00164248	Yes	66647	453	268.628	1.68635	9.5224e-25	9.5224e-25	Yes	66647	453	268.628	1.68635	9.5224e-25	9.5224e-25	Yes
Banovich-2014_Human_GM18516.boundaries	2190	27614	131	120.836	1.08412	0.338527	0.338527	No	66647	352	253.357	1.38934	4.43483e-09	4.43483e-09	Yes	66647	306	253.357	1.20778	0.00131332	0.00131332	Yes
Banovich-2014_Human_GM18522.boundaries	1680	27614	132	92.6942	1.42404	0.000112823	0.000112823	Yes	66647	295	194.356	1.51783	1.59663e-11	1.59663e-11	Yes	66647	287	194.356	1.47667	4.59113e-10	4.59113e-10	Yes
Banovich-2014_Human_GM19141.boundaries	2252	27614	152	124.257	1.22327	0.0150856	0.0150856	Yes	66647	394	260.53	1.5123	1.14331e-14	1.14331e-14	Yes	66647	337	260.53	1.29352	4.94608e-06	4.94608e-06	Yes
Banovich-2014_Human_GM19193.boundaries	2742	27614	194	151.295	1.28226	0.000815319	0.000815319	Yes	66647	443	317.217	1.39652	2.32061e-11	2.32061e-11	Yes	66647	371	317.217	1.16955	0.0031114	0.0031114	Yes
Banovich-2014_Human_GM19204.boundaries	2016	27614	156	111.235	1.40244	5.22155e-05	5.22155e-05	Yes	66647	292	233.227	1.252	0.000206821	0.000206821	Yes	66647	317	233.227	1.35919	1.74538e-07	1.74538e-07	Yes
Banovich-2014_Human_GM19238.boundaries	3248	27614	353	179.216	1.96969	1.04933e-30	1.04933e-30	Yes	66647	707	375.755	1.88154	1.09558e-52	1.09558e-52	Yes	66647	669	375.755	1.78041	1.33473e-42	1.33473e-42	Yes
Banovich-2014_Human_GM19239.boundaries	2524	27614	168	139.266	1.20633	0.0172623	0.0172623	Yes	66647	379	291.997	1.29796	9.46805e-07	9.46805e-07	Yes	66647	342	291.997	1.17124	0.00403885	0.00403885	Yes
Berman-2012_Human_ColonCancer.boundaries	3938	27614	353	217.289	1.62456	2.08233e-17	2.08233e-17	Yes	66647	599	455.58	1.31481	1.12728e-10	1.12728e-10	Yes	66647	761	455.58	1.6704	3.41221e-39	3.41221e-39	Yes
Blattler-2014_Human_HCT116.boundaries	2450	27614	305	135.182	2.25621	2.87568e-36	2.87568e-36	Yes	66647	374	283.436	1.31952	2.52039e-07	2.52039e-07	Yes	66647	520	283.436	1.83463	1.87173e-36	1.87173e-36	Yes
Decato-2018-Human_1650Lung.boundaries	3830	27614	399	211.33	1.88804	7.94939e-31	7.94939e-31	Yes	66647	706	443.086	1.59337	8.30091e-31	8.30091e-31	Yes	66647	633	443.086	1.42862	1.79981e-17	1.79981e-17	Yes
Decato-2018-Human_441NSCLC.boundaries	2970	27614	402	163.876	2.45308	8.5272e-56	8.5272e-56	Yes	66647	495	343.594	1.44065	1.36716e-14	1.36716e-14	Yes	66647	484	343.594	1.40864	8.27425e-13	8.27425e-13	Yes
Decato-2018-Human_Calu1Lung.boundaries	6158	27614	768	339.788	2.26023	1.16062e-89	1.16062e-89	Yes	66647	1248	712.408	1.7518	2.19342e-74	2.19342e-74	Yes	66647	1165	712.408	1.6353	5.4007e-55	5.4007e-55	Yes
Decato-2018-Human_M3Lung.boundaries	3602	27614	410	198.749	2.0629	1.28518e-39	1.28518e-39	Yes	66647	618	416.709	1.48305	2.42295e-20	2.42295e-20	Yes	66647	661	416.709	1.58624	2.02506e-28	2.02506e-28	Yes
Grimmer-2014_Human_MCF7.boundaries	2636	27614	198	145.446	1.36133	3.1158e-05	3.1158e-05	Yes	66647	382	304.954	1.25265	1.87663e-05	1.87663e-05	Yes	66647	404	304.954	1.32479	5.57975e-08	5.57975e-08	Yes
Hansen-2011_Human_ColonCancer.boundaries	2490	27614	207	137.39	1.50666	3.06427e-08	3.06427e-08	Yes	66647	500	288.064	1.73573	9.74496e-30	9.74496e-30	Yes	66647	534	288.064	1.85376	1.44895e-38	1.44895e-38	Yes
Hon-2012_Human_HCC1954.boundaries	6116	27614	486	337.47	1.44013	2.26978e-14	2.26978e-14	Yes	66647	723	707.549	1.02184	0.557947	0.557947	No	66647	622	707.549	0.879091	0.00107435	0.00107435	Yes
Hon-2012_Human_HMEC.boundaries	4362	27614	344	240.686	1.42925	3.0466e-10	3.0466e-10	Yes	66647	589	504.632	1.16719	0.000226009	0.000226009	Yes	66647	585	504.632	1.15926	0.000448994	0.000448994	Yes
Lin-2015-Human_BreastTumor126.boundaries	3888	27614	468	214.53	2.18151	4.69792e-51	4.69792e-51	Yes	66647	447	449.796	0.993784	0.924605	0.924605	No	66647	527	449.796	1.17164	0.00035235	0.00035235	Yes
Lin-2015-Human_BreastTumor198.boundaries	3608	27614	436	199.08	2.19007	5.70048e-48	5.70048e-48	Yes	66647	562	417.403	1.34642	1.36517e-11	1.36517e-11	Yes	66647	546	417.403	1.30809	1.47846e-09	1.47846e-09	Yes
Lin-2015-Human_MCF7.boundaries	2206	27614	162	121.719	1.33094	0.000458642	0.000458642	Yes	66647	370	255.208	1.4498	1.3763e-11	1.3763e-11	Yes	66647	314	255.208	1.23037	0.000346513	0.000346513	Yes
Lister-2011_Human_ADSAdipose.boundaries	4664	27614	436	257.35	1.69419	2.46751e-24	2.46751e-24	Yes	66647	803	547.437	1.46684	1.014e-24	1.014e-24	Yes	66647	815	547.437	1.48876	8.28203e-27	8.28203e-27	Yes
Lister-2011_Human_ADS.boundaries	4732	27614	503	261.102	1.92645	1.0978e-40	1.0978e-40	Yes	66647	688	539.57	1.27509	6.99507e-10	6.99507e-10	Yes	66647	691	539.57	1.28065	3.49159e-10	3.49159e-10	Yes
Lister-2011_Human_FF.boundaries	4352	27614	709	240.134	2.95252	7.27758e-134	7.27758e-134	Yes	66647	1044	503.475	2.07359	5.0775e-99	5.0775e-99	Yes	66647	1061	503.475	2.10735	1.14104e-104	1.14104e-104	Yes
Lister-ESC-2009_Human_IMR90.boundaries	5250	27614	838	289.685	2.8928	2.92037e-153	2.92037e-153	Yes	66647	1275	607.363	2.09924	1.90277e-124	1.90277e-124	Yes	66647	1188	607.363	1.956	2.33877e-97	2.33877e-97	Yes
Lund-2014_Human_AML3-Control.boundaries	5012	27614	600	276.552	2.16957	2.43211e-64	2.43211e-64	Yes	66647	785	579.829	1.35385	4.40133e-16	4.40133e-16	Yes	66647	950	579.829	1.63841	1.88262e-45	1.88262e-45	Yes
Ma-2014_Human_HDF.boundaries	3936	27614	534	217.179	2.4588	5.01131e-74	5.01131e-74	Yes	66647	806	455.349	1.77007	4.75711e-50	4.75711e-50	Yes	66647	902	455.349	1.9809	1.173e-76	1.173e-76	Yes
Menafra-2014_Human_MCF7.boundaries	5074	27614	385	279.973	1.37513	2.11937e-09	2.11937e-09	Yes	66647	593	587.002	1.01022	0.803532	0.803532	No	66647	597	587.002	1.01703	0.678412	0.678412	No
Pidsley-2016-Human_LNCaP.boundaries	14882	27614	694	821.173	0.845132	4.08254e-06	4.08254e-06	Yes	66647	1414	1721.67	0.821295	1.05573e-14	1.05573e-14	Yes	66647	1184	1721.67	0.687703	8.26259e-44	8.26259e-44	Yes
Roadmap-2015-Human_H1-Mesenchymal.boundaries	4350	27614	393	240.023	1.63734	9.69095e-20	9.69095e-20	Yes	66647	550	503.244	1.09291	0.0374482	0.0374482	Yes	66647	589	503.244	1.17041	0.000185207	0.000185207	Yes
Roadmap-2015_Human_Placenta.boundaries	3136	27614	361	173.036	2.08628	7.62043e-36	7.62043e-36	Yes	66647	809	362.798	2.22989	7.06051e-91	7.06051e-91	Yes	66647	800	362.798	2.20508	1.02712e-87	1.02712e-87	Yes
Schlesinger-2013_Human_GM12878.boundaries	2812	27614	476	155.157	3.06785	1.6726e-95	1.6726e-95	Yes	66647	774	325.315	2.37923	1.94519e-99	1.94519e-99	Yes	66647	841	325.315	2.58518	4.17988e-126	4.17988e-126	Yes
Schroeder-2010_Human_SHSY5Y.boundaries	1532	27614	321	84.5277	3.79757	5.19614e-86	5.19614e-86	Yes	66647	481	177.234	2.71392	3.31359e-79	3.31359e-79	Yes	66647	482	177.234	2.71956	1.21141e-79	1.21141e-79	Yes
Schroeder-2013_Human_Placenta.boundaries	4044	27614	315	223.136	1.4117	5.59386e-09	5.59386e-09	Yes	66647	792	467.837	1.6929	1.0525e-42	1.0525e-42	Yes	66647	610	467.837	1.30387	2.65816e-10	2.65816e-10	Yes
TCGA-2018-Human_06-0128-01A-Glioblastoma-Multiforme.boundaries	4560	27614	450	251.611	1.78847	9.47931e-30	9.47931e-30	Yes	66647	691	527.538	1.30986	8.58285e-12	8.58285e-12	Yes	66647	682	527.538	1.2928	9.3861e-11	9.3861e-11	Yes
TCGA-2018-Human_14-1401-01A-Glioblastoma-Multiforme.boundaries	3244	27614	421	178.995	2.35202	6.84146e-54	6.84146e-54	Yes	66647	754	375.293	2.0091	1.26373e-66	1.26373e-66	Yes	66647	629	375.293	1.67603	4.76856e-33	4.76856e-33	Yes
TCGA-2018-Human_14-1454-01A-Glioblastoma-Multiforme.boundaries	5580	27614	510	307.894	1.65641	2.88917e-26	2.88917e-26	Yes	66647	757	645.54	1.17266	1.75873e-05	1.75873e-05	Yes	66647	712	645.54	1.10295	0.0095636	0.0095636	Yes
TCGA-2018-Human_14-3477-01A-Glioblastoma-Multiforme.boundaries	9170	27614	1910	505.988	3.77479	0	0	Yes	66647	3298	1060.86	3.1088	0	0	Yes	66647	3086	1060.86	2.90896	0	0	Yes
TCGA-2018-Human_16-1460-01A-Glioblastoma-Multiforme.boundaries	3366	27614	1184	185.727	6.37496	0	0	Yes	66647	1147	389.407	2.94551	1.80413e-213	1.80413e-213	Yes	66647	1269	389.407	3.2588	3.93364e-274	3.93364e-274	Yes
TCGA-2018-Human_19-1788-01A-Glioblastoma-Multiforme.boundaries	6480	27614	3033	357.556	8.4826	0	0	Yes	66647	3710	749.66	4.94891	0	0	Yes	66647	3895	749.66	5.19569	0	0	Yes
TCGA-2018-Human_21-1078-01A-Lung-Squamous-Cell-Carcinoma.boundaries	4548	27614	440	250.949	1.75334	1.87928e-27	1.87928e-27	Yes	66647	659	526.15	1.25249	2.05244e-08	2.05244e-08	Yes	66647	672	526.15	1.2772	8.55899e-10	8.55899e-10	Yes
TCGA-2018-Human_34-2600-01A-Lung-Squamous-Cell-Carcinoma.boundaries	6090	27614	503	336.036	1.49687	1.3813e-17	1.3813e-17	Yes	66647	777	704.541	1.10285	0.00675543	0.00675543	Yes	66647	803	704.541	1.13975	0.00025596	0.00025596	Yes
TCGA-2018-Human_38-4630-01A-Lung-Adenocarcinoma.boundaries	3848	27614	542	212.323	2.55271	1.50536e-80	1.50536e-80	Yes	66647	689	445.168	1.54773	6.50374e-27	6.50374e-27	Yes	66647	662	445.168	1.48708	7.05444e-22	7.05444e-22	Yes
TCGA-2018-Human_44-6148-01A-Lung-Adenocarcinoma.boundaries	2926	27614	1226	161.448	7.59378	0	0	Yes	66647	1247	338.504	3.68386	7.11650624666229e-317	7.11650624666229e-317	Yes	66647	1260	338.504	3.72226	0	0	Yes
TCGA-2018-Human_60-2695-01A-Lung-Squamous-Cell-Carcinoma.boundaries	7794	27614	1946	430.061	4.52494	0	0	Yes	66647	2341	901.674	2.59628	0	0	Yes	66647	2471	901.674	2.74046	0	0	Yes
TCGA-2018-Human_60-2722-01A-Lung-Squamous-Cell-Carcinoma.boundaries	7170	27614	289	395.629	0.730482	1.81946e-08	1.81946e-08	Yes	66647	527	829.485	0.635334	1.40219e-29	1.40219e-29	Yes	66647	558	829.485	0.672707	8.09969e-24	8.09969e-24	Yes
TCGA-2018-Human_67-6215-01A-Lung-Adenocarcinoma.boundaries	3328	27614	300	183.63	1.63372	2.99128e-15	2.99128e-15	Yes	66647	539	385.01	1.39996	1.10336e-13	1.10336e-13	Yes	66647	444	385.01	1.15322	0.00302449	0.00302449	Yes
TCGA-2018-Human_78-7156-01A-Lung-Adenocarcinoma.boundaries	5522	27614	666	304.694	2.1858	1.92898e-72	1.92898e-72	Yes	66647	936	638.83	1.46518	1.90163e-28	1.90163e-28	Yes	66647	1097	638.83	1.7172	2.3603e-61	2.3603e-61	Yes
TCGA-2018-Human_91-6840-01A-Lung-Adenocarcinoma.boundaries	6584	27614	551	363.294	1.51668	2.88687e-20	2.88687e-20	Yes	66647	890	761.691	1.16845	5.1756e-06	5.1756e-06	Yes	66647	1064	761.691	1.39689	2.28922e-25	2.28922e-25	Yes
TCGA-2018-Human_A2-A04X-01A-Breast-Invasive-Carcinoma.boundaries	5132	27614	394	283.174	1.39137	3.94205e-10	3.94205e-10	Yes	66647	627	593.712	1.05607	0.173624	0.173624	No	66647	637	593.712	1.07291	0.0762381	0.0762381	No
TCGA-2018-Human_A2-A0YG-01A-Breast-Invasive-Carcinoma.boundaries	6834	27614	891	377.089	2.36284	5.39882e-114	5.39882e-114	Yes	66647	1092	790.613	1.38121	1.99904e-24	1.99904e-24	Yes	66647	940	790.613	1.18895	2.09385e-07	2.09385e-07	Yes
TCGA-2018-Human_A5-A0G2-01A-Uterine-Corpus-Endometrial-Carcinoma.boundaries	4918	27614	181	271.365	0.666998	6.33803e-09	6.33803e-09	Yes	66647	310	568.955	0.544859	1.23141e-32	1.23141e-32	Yes	66647	312	568.955	0.548374	4.36615e-32	4.36615e-32	Yes
TCGA-2018-Human_A7-A0CE-01A-Breast-Invasive-Carcinoma.boundaries	6432	27614	641	354.907	1.80611	6.00452e-43	6.00452e-43	Yes	66647	723	744.107	0.971635	0.449775	0.449775	No	66647	787	744.107	1.05764	0.117109	0.117109	No
TCGA-2018-Human_A8-A07I-01A-Breast-Invasive-Carcinoma.boundaries	5586	27614	648	308.225	2.10236	1.18507e-64	1.18507e-64	Yes	66647	752	646.234	1.16366	4.26599e-05	4.26599e-05	Yes	66647	673	646.234	1.04142	0.285836	0.285836	No
TCGA-2018-Human_AA-3518-01A-Colon-Adenocarcinoma.boundaries	2626	27614	228	144.894	1.57356	1.5424e-10	1.5424e-10	Yes	66647	468	303.797	1.5405	2.20798e-18	2.20798e-18	Yes	66647	444	303.797	1.4615	4.20206e-14	4.20206e-14	Yes
TCGA-2018-Human_AA-A00R-01A-Colon-Adenocarcinoma.boundaries	4480	27614	428	247.197	1.73141	1.02682e-25	1.02682e-25	Yes	66647	650	518.283	1.25414	2.08296e-08	2.08296e-08	Yes	66647	676	518.283	1.30431	3.01603e-11	3.01603e-11	Yes
TCGA-2018-Human_AF-2689-01A-Rectum-Adenocarcinoma.boundaries	5806	27614	762	320.365	2.37854	8.5337e-99	8.5337e-99	Yes	66647	1353	671.686	2.01433	2.14489e-119	2.14489e-119	Yes	66647	1526	671.686	2.2719	1.49119e-177	1.49119e-177	Yes
TCGA-2018-Human_AG-3593-01A-Rectum-Adenocarcinoma.boundaries	2504	27614	305	138.162	2.20755	1.07498e-34	1.07498e-34	Yes	66647	725	289.683	2.50273	1.25541e-102	1.25541e-102	Yes	66647	594	289.683	2.05052	1.64522e-55	1.64522e-55	Yes
TCGA-2018-Human_AP-A05J-01A-Uterine-Corpus-Endometrial-Carcinoma.boundaries	3686	27614	623	203.384	3.06317	2.12156e-124	2.12156e-124	Yes	66647	772	426.427	1.81039	2.06242e-51	2.06242e-51	Yes	66647	786	426.427	1.84322	4.24613e-55	4.24613e-55	Yes
TCGA-2018-Human_AX-A1CI-01A-Uterine-Corpus-Endometrial-Carcinoma.boundaries	6050	27614	917	333.828	2.74692	2.73777e-154	2.73777e-154	Yes	66647	1199	699.914	1.71307	1.63439e-66	1.63439e-66	Yes	66647	1326	699.914	1.89452	1.3393e-99	1.3393e-99	Yes
TCGA-2018-Human_AX-A1CK-01A-Uterine-Corpus-Endometrial-Carcinoma.boundaries	6280	27614	858	346.52	2.47605	4.26506e-120	4.26506e-120	Yes	66647	1217	726.522	1.6751	1.40854e-62	1.40854e-62	Yes	66647	1260	726.522	1.73429	1.15603e-72	1.15603e-72	Yes
TCGA-2018-Human_B5-A0K6-01A-Uterine-Corpus-Endometrial-Carcinoma.boundaries	5444	27614	698	300.39	2.32365	2.50193e-86	2.50193e-86	Yes	66647	1271	629.807	2.01808	9.45031e-113	9.45031e-113	Yes	66647	1130	629.807	1.7942	1.3936e-72	1.3936e-72	Yes
TCGA-2018-Human_BL-A13J-01A-Bladder-Urothelial-Carcinoma.boundaries	3058	27614	237	168.732	1.4046	5.98073e-07	5.98073e-07	Yes	66647	310	353.775	0.876264	0.0189616	0.0189616	Yes	66647	384	353.775	1.08544	0.10967	0.10967	No
TCGA-2018-Human_BR-6452-01A-Stomach-Adenocarcinoma.boundaries	1964	27614	191	108.365	1.76256	7.02973e-13	7.02973e-13	Yes	66647	357	227.212	1.57122	1.52681e-15	1.52681e-15	Yes	66647	325	227.212	1.43038	8.91732e-10	8.91732e-10	Yes
TCGA-2018-Human_BT-A20V-01A-Bladder-Urothelial-Carcinoma.boundaries	6486	27614	841	357.887	2.34991	2.00202e-106	2.00202e-106	Yes	66647	1350	750.354	1.79915	2.94626e-87	2.94626e-87	Yes	66647	1342	750.354	1.78849	3.67321e-85	3.67321e-85	Yes
TCGA-2018-Human_BT-A2LA-01A-Bladder-Urothelial-Carcinoma.boundaries	4604	27614	269	254.039	1.05889	0.344278	0.344278	No	66647	439	532.629	0.824214	2.94087e-05	2.94087e-05	Yes	66647	365	532.629	0.685281	1.4508e-14	1.4508e-14	Yes
TCGA-2018-Human_CG-5730-01A-Stomach-Adenocarcinoma.boundaries	4076	27614	556	224.904	2.47216	6.99164e-78	6.99164e-78	Yes	66647	675	471.545	1.43146	8.93821e-19	8.93821e-19	Yes	66647	830	471.545	1.76017	1.23835e-50	1.23835e-50	Yes
TCGA-2018-Human_D7-6519-01A-Stomach-Adenocarcinoma.boundaries	3566	27614	366	196.763	1.86011	2.45999e-27	2.45999e-27	Yes	66647	474	412.544	1.14897	0.00302973	0.00302973	Yes	66647	453	412.544	1.09806	0.0481494	0.0481494	Yes
TCGA-2018-Human_DK-A1AA-01A-Bladder-Urothelial-Carcinoma.boundaries	4924	27614	671	271.696	2.46967	1.32517e-93	1.32517e-93	Yes	66647	1374	569.649	2.41201	1.62364e-180	1.62364e-180	Yes	66647	1196	569.649	2.09954	8.07936e-117	8.07936e-117	Yes
TCGA-2018-Human_DK-A1AG-01A-Bladder-Urothelial-Carcinoma.boundaries	4024	27614	488	222.035	2.19785	5.5845e-54	5.5845e-54	Yes	66647	654	465.529	1.40485	1.29996e-16	1.29996e-16	Yes	66647	606	465.529	1.30174	3.78609e-10	3.78609e-10	Yes
TCGA-2018-Human_E2-A15H-01A-Breast-Invasive-Carcinoma.boundaries	6396	27614	737	352.921	2.08829	3.23075e-72	3.23075e-72	Yes	66647	778	739.942	1.05143	0.160047	0.160047	No	66647	808	739.942	1.09198	0.0125768	0.0125768	Yes
TCGA-2018-Human_F1-6177-01A-Stomach-Adenocarcinoma.boundaries	2162	27614	183	119.291	1.53407	5.4519e-08	5.4519e-08	Yes	66647	444	250.118	1.77516	1.66363e-28	1.66363e-28	Yes	66647	368	250.118	1.47131	2.75801e-12	2.75801e-12	Yes
TCGA-2018-Human_H4-A2HQ-01A-Bladder-Urothelial-Carcinoma.boundaries	6552	27614	1001	361.529	2.7688	9.9681e-171	9.9681e-171	Yes	66647	1560	757.989	2.05808	4.10735e-145	4.10735e-145	Yes	66647	1743	757.989	2.2995	4.7057e-208	4.7057e-208	Yes
Xie-2013_Human_IMR90.boundaries	5196	27614	824	286.705	2.87403	3.69834e-149	3.69834e-149	Yes	66647	1231	601.116	2.04786	3.23494e-113	3.23494e-113	Yes	66647	1177	601.116	1.95802	1.12529e-96	1.12529e-96	Yes
Ziller-2013-Human_HepG2.boundaries	2602	27614	517	143.57	3.60104	6.10018e-129	6.10018e-129	Yes	66647	974	301.021	3.23566	2.23181e-208	2.23181e-208	Yes	66647	785	301.021	2.60779	1.04392e-119	1.04392e-119	Yes
Table S4B: PMD Boundary Enrichment with CTCF bound sites
Sample	NumPMDboundaries	NumCTCFboundsites	ObsOverlap	ExpOverlap	OE	BinomTestP	adjP	sig
HepG2	2602	70449	776	334.2	2.32196	6.54987e-95	6.54987e-95	Yes
MCF7	5074	88667	1051	829.126	1.2676	1.00882e-13	1.00882e-13	Yes
HMEC	4362	74209	723	600.154	1.20469	1.05711e-06	1.05711e-06	Yes
HCT116	2450	61745	448	279.508	1.60282	1.35359e-20	1.35359e-20	Yes
Table S4C: PMD Boundary Enrichment with HiCCUPS loop boundaries
Sample	NumPMD_boundaries	NumLoop_boundaries	ObsOverlap	ExpOverlap	OE	BinomTestP	adjP	sig
HMEC	4362	10158	152	153.7	0.988434	0.935	0.935	No
IMR90	5250	15860	630	288.9	2.18006	5.64e-69	5.64e-69	Yes
GM12878	2812	18332	517	178.8	2.88995	4.07e-95	4.07e-95	Yes

## Sheet: TableS5
Table S5
List of escapee genes for mouse and human
Species	# Samples escapee in	Escapee region coordinates (hg19 or mm10)	Genes in escapee region
Human	37	chr10:15820167-15902532	NM_001318330	NM_024948
Human	36	chr7:103766787-103848495	NM_002553	NM_181747
Human	31	chr10:58117198-58121034	NM_001005413	NM_007057	NM_032997
Human	22	chr12:38710556-38723528	NM_001013620	NM_001308340
Human	20	chr5:5422785-5490347	NM_015325
Human	20	chr6:91223291-91297020	NM_003188	NM_145331	NM_145332	NM_145333
Human	19	chr6:145946439-146285233	NM_001018041	NM_005670	NR_038246	NM_001348092	NM_032145	NR_038244	NR_038245	NM_001042683	NM_173082
Human	19	chr8:57870487-57906430	NM_017813
Human	17	chr15:92396937-92715665	NM_013272	NM_001145044	NR_135775
Human	17	chr9:7796490-7799806	NM_001318058	NM_001318059	NM_033428
Human	16	chr9:82186687-82341796	NM_001282748	NM_001282749	NM_001282753	NM_001282760	NM_001351541	NM_001351542	NM_001351550	NM_001351552	NM_001351558	NM_001351562	NM_001351564	NM_007005	NR_104239	NM_001351543	NM_001351546	NM_001351547	NM_001351556	NM_001351560	NM_001351563
Human	15	chr22:33668846-34316416	NM_004737	NM_133642	NR_039921	NR_145833	NR_038949	NR_038950
Human	15	chr4:120980578-120988013	NM_002358
Human	15	chr6:58234830-58287724	NR_132999	NR_133000	NR_003660	NR_132997	NR_132998	NR_125727	NR_125728	NR_125729	NR_132994	NR_132995	NR_132996
Human	15	chr7:34968492-35077653	NM_015283
Human	14	chr5:112849358-112930984	NM_001345975	NM_001345976	NM_022828
Human	14	chr9:134735496-134955274	NM_001253881	NM_004269	NM_001253882
Human	12	chr12:39046001-39299420	NM_153634
Human	12	chr17:21431570-21454941	NM_001113434
Human	12	chr7:12250847-12276890	NM_001134232	NM_018374
Human	12	chr8:118532951-118552501	NM_001282986	NM_080651
Human	11	chr10:128593977-129250781	NM_001290223	NM_001380	NM_001039762
Human	11	chr12:82746082-82873016	NM_014167	NR_033192	NM_001319675	NM_001347934	NM_032230	NR_144940	NR_144941	NR_144942	NR_144943
Human	11	chr14:36767763-36789882	NM_001144891	NM_001308110	NM_016586
Human	11	chr18:39535162-39661446	NM_001308020	NM_002647
Human	11	chr8:109213971-109260959	NM_001568
Human	11	chr9:17134988-17503921	NM_001286984	NM_001286985	NM_001114395	NM_017738
Human	11	chr9:79791671-80032399	NR_026668	NM_001018038	NM_015186	NM_001018037	NM_033305
Human	10	chr12:59989820-60183635	NM_001270622	NM_001270623	NM_004731	NR_073055	NR_073056
Human	10	chr13:60970590-61148013	NM_001146071	NM_030794	NM_001146070
Human	10	chr2:663877-677468	NM_001352681	NM_001352680	NM_152834
Human	10	chr3:67048726-67061632	NM_032505
Human	10	chr7:21467651-21554440	NR_137166	NM_001326542	NM_001326543	NM_003112	NR_031594
Human	9	chr1:217600334-217804454	NM_018040	NM_001297754
Human	9	chr13:38923907-38937144	NM_001286703	NM_001286704	NM_001286705	NM_001286706	NM_016617	NR_104584	NR_104585
Human	9	chr1:77554666-77685132	NM_005482
Human	9	chr2:127413510-127454251	NM_001256584	NM_002101	NM_016815
Human	9	chr2:18735988-18770846	NM_020905	NM_001199103	NM_001199104	NM_001002006	NM_001199086	NM_001199087	NM_001199088	NM_033253
Human	9	chr2:67624441-67637533	NM_019002
Human	9	chr6:70385640-70507049	NM_018368
Human	9	chr8:134467090-134584183	NM_003033	NM_173344
Human	8	chr10:113909621-113943537	NM_001244949	NM_020918
Human	8	chr11:13690205-13753893	NM_032228
Human	8	chr11:44587140-44641315	NM_001024844	NM_002231
Human	8	chr12:34175215-34181236	NM_032834
Human	8	chr13:40229763-40365802	NM_020751	NR_026745	NM_001145079	NR_036190
Human	8	chr13:74260148-74708066	NM_007249
Human	8	chr16:17196180-17564738	NM_022166	NR_135179
Human	8	chr1:99127235-99226056	NM_015976	NM_152238	NR_033716
Human	8	chr3:140660661-140698785	NM_001104647	NM_018155
Human	8	chr3:192514604-192635950	NM_178496
Human	8	chr5:21459588-21589481	NR_027027	NR_027028	NR_027026
Human	7	chr10:7200585-7453448	NM_001018039	NM_001029880	NR_132972
Human	7	chr11:93211638-93276546	NM_020179
Human	7	chr12:22199107-22218606	NM_018686	NR_135117
Human	7	chr1:236958580-237067281	NM_000254	NM_001291939	NM_001291940
Human	7	chr12:65563350-65642141	NM_001167614	NM_014319
Human	7	chr12:74931550-74935232	NM_001136262
Human	7	chr20:16252748-16554079	NM_001199865	NM_024704	NM_001199866
Human	7	chr3:66119284-66550845	NM_173471	NM_001164796	NM_001350993	NR_028475	NM_001350991	NM_001350992	NM_015541
Human	7	chr6:100956070-101329248	NM_006828	NM_001284271	NM_022091
Human	7	chr8:105501458-105601252	NM_001135703	NM_013437
Human	7	chr8:136469707-136659852	NM_006558
Human	7	chr8:9413444-9639856	NM_003747	NR_030327
Human	6	chr1:14026734-14151574	NM_001135610	NM_015866	NM_012231	NM_001007257
Human	6	chr1:166025154-166135992	NM_001320302	NR_135199	NM_001017961	NR_030626
Human	6	chr11:92877336-92931141	NM_001286139	NM_152313
Human	6	chr17:12569206-12921381	NM_001146312	NM_153604	NR_104605	NR_104607	NM_001321164	NM_001321166	NM_001321167	NM_001321168	NM_014859	NR_135569	NR_039747	NM_001165962	NM_018127	NM_173717
Human	6	chr20:23965689-23969416	NM_178312	NM_178311
Human	6	chr2:180809603-180871780	NM_020943
Human	6	chr4:156263811-156298122	NM_001039580	NR_125937
Human	6	chr5:49692030-49737234	NM_198449
Human	6	chr5:99871008-99922444	NM_198507
Human	6	chr7:86780738-86849903	NR_136252	NR_136253	NM_001142326	NM_001142327	NR_024549	NR_024550	NM_021145	NM_024315	NM_001329475	NM_001329472	NM_001329473	NM_001329474	NR_138030
Human	5	chr11:100554891-100864676	NR_133571	NM_152432	NR_145747
Human	5	chr16:34980922-34990995	NR_033985
Human	5	chr19:28926295-29218601	NR_110759	NR_135636
Human	5	chr3:167726460-167813713	NM_001308155	NM_014498
Human	5	chr4:142557748-142655140	NM_000585	NM_172175	NR_037840
Human	5	chr5:107194733-107717799	NM_001163315
Human	5	chr7:82383320-82792197	NM_033026	NM_014510
Human	4	chr10:131265447-131565884	NM_002412
Human	4	chr1:198126107-198291548	NM_133494
Human	4	chr12:3918026-3982614	NM_001286521	NM_001286522	NM_020367	NR_104461
Human	4	chr13:44410488-44468068	NM_001350618	NM_001350617	NM_144974	NM_001128303	NM_001350638	NM_001350640	NM_001350641	NM_001350644	NM_001350645	NM_001350639	NM_001350642	NM_001350643	NM_001350646	NM_001350647	NM_001350648	NM_153218
Human	4	chr14:26915088-27066960	NM_002515	NM_006489	NM_006491
Human	4	chr17:52978051-53241449	NM_001321173	NM_001321174	NM_001321175	NM_001321176	NM_005486	NR_027941	NR_027942	NR_135677	NM_001162861	NM_001162862	NM_004375	NM_001321518	NM_178509
Human	4	chr17:5973933-6027747	NM_015253
Human	4	chr1:97187160-97280605	NM_001300985	NM_001300986	NM_001300987	NM_001300988	NM_001300989	NM_001300990	NM_021190	NR_125357	NR_125356
Human	4	chr20:50003493-50179370	NM_001258296	NM_001258297	NM_012340	NM_173091	NM_001136021	NM_001258292	NM_001258294	NM_001258295	NR_036162
Human	4	chr20:53092010-53267710	NM_001294161	NM_018431	NM_177959
Human	4	chr2:181845111-181928154	NM_001278555	NM_182678	NM_006357	NM_001278554
Human	4	chr2:200134222-200337481	NM_001172509	NM_001172517	NM_015265	NR_134967	NR_026830
Human	4	chr3:81538849-81810950	NM_000158
Human	4	chr4:153021904-153025868	NR_121628	NR_121627
Human	4	chr4:37003400-37022328	NR_134669
Human	4	chr4:73146685-73434516	NM_014243
Human	4	chr5:85913783-85916583	NM_001867	NR_145802
Human	4	chr8:54424340-54436525	NR_149032
Human	4	chr8:76319904-76479077	NM_001330561	NM_004133
Human	3	chr10:67331182-67526299	NR_120647
Human	3	chr1:104615644-104619693	NR_033990
Human	3	chr11:22467217-22513565	NR_120583
Human	3	chr1:166445008-166459276	NR_146890
Human	3	chr1:236681513-236767841	NM_201545	NR_034040	NM_006499	NM_201543	NM_201544	NM_018072
Human	3	chr12:39687029-39837192	NM_001173463	NM_001173464	NM_001173465	NM_017641
Human	3	chr12:77415025-77459360	NM_203394
Human	3	chr12:81471796-81650537	NM_001330242	NM_001330243	NM_024560	NR_039848
Human	3	chr12:83080933-83528647	NM_001320322	NM_001320321	NM_152588
Human	3	chr13:75126979-75131257	NR_034024	NR_034025
Human	3	chr15:95398591-95400293	NR_077061
Human	3	chr16:32684844-32687450	NM_001330061	NM_001330066	NM_001099687	NM_016212	NR_110886	NR_110897	NR_110910	NR_110911	NM_001205259	NR_110914
Human	3	chr16:32888796-32896463	NR_003083
Human	3	chr18:42260137-42648475	NM_001130110	NM_015559	NR_036203
Human	3	chr18:52889561-53303224	NM_001243236	NM_001348216	NM_001348215	NM_001243234	NM_001243235	NM_001348214	NM_001330605	NM_001243232	NM_001306208	NM_001243233	NM_001348212	NM_001348213	NM_001243231	NM_001348211	NM_001306207	NM_001348217	NM_001348218	NM_001348219	NM_001348220	NM_001083962	NM_001243230	NM_001330604	NM_003199	NM_001243227	NM_001243228	NM_001243226	NR_132985	NR_039754
Human	3	chr2:12856997-12882858	NM_021643	NR_027303	NR_036072
Human	3	chr2:185463092-185804214	NM_194250
Human	3	chr2:229888688-230136057	NM_001330156	NM_001100818	NM_001330157	NM_001330158	NM_017933
Human	3	chr2:71558884-71662191	NM_001014972	NM_001252612	NM_001252613	NM_014497
Human	3	chr2:84517805-84519324	NR_003663
Human	3	chr3:150804584-151176497	NM_053002	NM_013308	NM_001081455	NM_014879	NM_023915	NM_176894	NM_176876	NM_022788	NM_001178145	NM_001178146	NM_178822
Human	3	chr4:3943486-3957155	NR_130740	NR_130741	NR_130742
Human	3	chr4:86396283-86923823	NM_001025616	NR_039656	NM_001042669	NM_001346093	NM_001287805	NM_031305
Human	3	chr5:49961732-50142356	NM_001178055	NM_001178056	NM_024615	NM_001331028
Human	3	chr5:63461669-63668696	NM_001323291	NM_178532	NM_001323292	NM_001113561
Human	3	chr7:83587658-83824217	NM_006080
Human	3	chr7:95749531-95951459	NM_001160210	NM_014251	NR_027662	NR_030322
Human	3	chr8:118811601-119124058	NM_000127	NR_145799
Human	3	chr8:15397595-15624158	NM_001356429	NM_006765	NM_178234
Human	3	chr8:30853317-31033387	NM_001323312	NM_001015508	NM_013357	NM_001323311	NM_000553
Human	2	chr10:20105371-20578784	NM_001282736	NM_032812
Human	2	chr10:33466418-33623833	NM_001244972	NM_001244973	NM_001330068	NM_003873	NR_045259	NM_001024628	NM_001024629
Human	2	chr10:83635069-84746935	NM_001010848	NM_001165972	NM_001165973	NR_120666
Human	2	chr11:121163387-121184119	NM_006918	NM_001024956
Human	2	chr11:24518515-25104186	NM_001009909	NM_001252008	NM_001252010
Human	2	chr11:67559237-67572807	NR_024249
Human	2	chr1:18807423-18812480	NM_152375
Human	2	chr1:197473878-197744623	NM_001195215	NR_125340	NM_001300858	NM_144977	NM_001195216
Human	2	chr12:59265936-59314319	NM_001136051	NM_153377
Human	2	chr12:63952692-64062354	NM_173812
Human	2	chr13:107820878-108519460	NM_001080396	NR_145739	NR_031671	NR_046848
Human	2	chr13:54886106-54886183	NR_031628
Human	2	chr13:60239720-60738119	NM_001258366	NM_001258367	NM_001258368	NM_001042517	NM_030932	NM_001258369	NM_001258370	NR_046539	NR_109838	NR_109839	NR_051993	NR_051994	NR_046540
Human	2	chr13:90883435-90883531	NR_030754
Human	2	chr15:32322685-32462384	NM_000746	NM_001190455	NR_046324
Human	2	chr15:56657621-56757335	NM_001286449	NM_198524	NM_018365
Human	2	chr16:55358470-55364672	NM_024335
Human	2	chr1:65886130-66103176	NM_001198683	NM_017526	NM_001003680	NM_001003679	NM_002303	NM_001198681	NM_001198688	NM_001198687	NM_001198689
Human	2	chr16:59889256-60087875	NR_110917
Human	2	chr16:61685914-62070739	NM_001796
Human	2	chr16:68573115-68609975	NM_001305203	NM_001305206	NM_001305207	NM_001305208	NM_133458	NR_130976	NR_130977	NR_130978	NM_001305204
Human	2	chr1:74663895-75010116	NM_001199328	NM_001199329	NM_003838	NM_001199327	NM_001112808	NM_015978
Human	2	chr18:23596216-23671181	NM_001007559	NM_005637	NM_001308201
Human	2	chr1:83911736-83920454	NR_146478
Human	2	chr18:5392274-5628990	NM_001330557	NM_001281533	NM_001281534	NM_012307	NM_001281535
Human	2	chr18:60382671-60647676	NM_194449
Human	2	chr19:20959054-20992801	NM_001355197
Human	2	chr19:22573898-22605148	NM_001098626
Human	2	chr20:50700549-50808524	NM_001319146	NM_199427	NM_018197	NM_022088	NM_199426
Human	2	chr20:56578959-56579704	NR_147083
Human	2	chr2:106361519-106510730	NM_001004722	NM_003581	NM_001004720
Human	2	chr21:22370613-22915648	NM_001352596	NM_001352594	NM_001352593	NM_001352591	NM_001352592	NM_001352595	NM_004540	NM_001352597
Human	2	chr21:27252860-27543446	NM_001136016	NM_000484	NM_001136129	NM_001136130	NM_001204301	NM_001204302	NM_001204303	NM_201413	NM_201414	NM_001136131
Human	2	chr2:164461461-164592517	NM_001321825	NM_018086
Human	2	chr2:16730729-16847134	NM_030797
Human	2	chr2:179966418-180129350	NM_178123
Human	2	chr2:206547223-206662857	NM_201264	NM_018534	NM_201267	NM_003872	NM_201266	NM_201279
Human	2	chr3:143690639-143711210	NM_173552	NM_001134470
Human	2	chr3:147998677-148117743	NR_146712
Human	2	chr3:180319917-180397283	NM_001042601	NM_133462	NM_001288582	NM_181426
Human	2	chr3:19190016-19577135	NM_144633	NR_039954
Human	2	chr3:67410883-67705038	NM_001177599	NM_003848
Human	2	chr3:71003864-71633140	NM_001244813	NM_001349344	NM_001244815	NM_001349337	NM_001349342	NM_001349343	NM_001244814	NM_001244812	NM_001244816	NM_001244808	NM_001349338	NM_001349339	NM_001349340	NM_001349341	NR_146142	NR_146143	NM_001244810	NM_032682	NM_001012505	NR_126463	NR_031697
Human	2	chr4:115519557-115599381	NM_001128174	NM_001322112	NM_001322113	NM_001322114	NM_003360	NR_030303
Human	2	chr4:117220880-117220924	NR_031737
Human	2	chr4:142944312-143767688	NM_001101669	NM_003866	NM_001331040
Human	2	chr4:157682762-157892546	NM_016205	NR_036641
Human	2	chr4:69916981-69978705	NM_001349568	NM_001074	NM_001330719
Human	2	chr4:91048683-92523370	NM_001145065	NM_207491
Human	2	chr4:96083655-96470361	NM_003728
Human	2	chr5:28926976-28927420	NR_033961
Human	2	chr5:53180613-53606403	NM_019087	NR_030307	NR_039664
Human	2	chr5:99715208-99723958	NR_027503
Human	2	chr6:130339513-130462594	NM_001007102	NM_032438	NM_001346551	NM_001346550
Human	2	chr6:147162524-147711612	NR_034115	NR_132442	NM_001127715	NM_139244
Human	2	chr7:110303105-111202573	NM_001350960	NM_032549	NM_001244606	NM_001350959	NM_001350961	NM_001350963	NM_001350962	NM_001099658	NM_001099660	NM_018334	NM_001350964
Human	2	chr7:3341079-4308631	NM_152744	NM_001079653
Human	2	chr7:48964156-48967050	NR_003595	NM_152627
Human	2	chr8:564736-681239	NM_001303100	NM_207332
Human	2	chr8:72753776-72987819	NM_005098	NR_033652	NR_033651	NM_007332
Human	2	chr8:75896707-75946793	NM_031461	NM_001286777	NM_001286778
Human	2	chr9:113635531-113801539	NM_001351420	NM_001351419	NM_001351415	NM_001351416	NM_001351417	NM_001351418	NM_001401	NM_057159	NM_001351406	NM_001351407	NM_001351408	NM_001351409	NM_001351410	NM_001351411	NM_001351412	NM_001351413	NM_001351414	NM_001351400	NM_001351401	NM_001351402	NM_001351403	NM_001351404	NM_001351405	NM_001351397	NM_001351398	NM_001351399
Human	2	chr9:75766646-75785310	NM_000700
Human	2	chr9:79634570-79635869	NM_001013735
Human	2	chr9:85594499-85678043	NM_152573
Mouse	20	chr11:26387083-26593920	NM_001277273	NM_025923	NR_102382	NM_001252447	NM_027260
Mouse	18	chr3:117781496-117868936	NM_001190156	NM_029655
Mouse	9	chr18:30272895-30348120	NM_181414
Mouse	9	chr3:75876383-75956831	NM_175193
Mouse	9	chr4:74242496-74405864	NM_001172095	NM_144787
Mouse	8	chr11:64979034-65162961	NM_023479	NM_001099288	NM_175003
Mouse	7	chr10:50592668-50851202	NM_198007
Mouse	7	chr1:159232325-159347580	NM_011931	NR_028518	NR_039543
Mouse	7	chr4:26324505-26346652	NM_172865
Mouse	7	chr5:62602445-62766177	NM_178407
Mouse	7	chr7:88278092-88310875	NM_009982
Mouse	6	chr12:66283378-66284401	NM_001162933
Mouse	6	chr17:39842996-39848829	NR_046233
Mouse	6	chr2:77895652-77946353	NM_030560	NM_172667
Mouse	6	chr5:18265134-18360413	NM_010305
Mouse	6	chr6:15720660-15802169	NM_175088
Mouse	5	chr12:27334267-27342718	NM_009234
Mouse	5	chr13:18717291-18866811	NM_172120
Mouse	5	chr14:111675114-111683135	NM_198865
Mouse	5	chr15:68928419-69093518	NM_010158
Mouse	5	chr2:114516417-114654928	NM_025675
Mouse	5	chr9:76490704-76545804	NM_001045518
Mouse	4	chr10:23104167-23349903	NM_010167
Mouse	4	chr12:50341231-50649223	NM_008858
Mouse	4	chr17:23173868-23193228	NM_009555
Mouse	4	chr1:95313627-95335284	NM_026321
Mouse	4	chr3:5560187-5576248	NM_001163301	NM_001163302	NM_001163305	NM_001163306	NM_001267714	NM_001267715	NM_008994
Mouse	4	chr3:82358071-82395268	NM_001081230
Mouse	4	chr5:75574986-75656721	NM_001122733	NM_021099
Mouse	4	chr6:13069758-13089269	NM_027992
Mouse	4	chr6:95473008-95718846	NM_011507
Mouse	4	chr7:124625669-124708935	NR_045907
Mouse	4	chr9:24411778-24503140	NM_172920
Mouse	3	chr12:30584442-30591219	NM_172049
Mouse	3	chr12:44852485-45074483	NM_144552
Mouse	3	chr12:67656741-67669271	NR_033146
Mouse	3	chr13:19357675-19395752	NM_024270
Mouse	3	chr13:66113452-66122836	NM_001177832
Mouse	3	chr13:84222295-84295966	NM_175187	NR_029418	NR_029419
Mouse	3	chr9:111561433-111690216	NM_016853
Mouse	2	chr10:33512333-33624600	NM_175448
Mouse	2	chr10:56014293-56228689	NM_001033385	NM_001163833
Mouse	2	chr10:92684744-92722418	NM_008682
Mouse	2	chr11:110399121-110513637	NM_011943
Mouse	2	chr1:125913635-126830632	NM_172484	NM_001081756	NM_176957
Mouse	2	chr1:169497933-169531464	NM_023284
Mouse	2	chr11:91575285-91577555	NM_028547
Mouse	2	chr12:35497978-35534989	NM_013464
Mouse	2	chr12:38780257-38868215	NM_007960	NM_001163154
Mouse	2	chr12:82170015-82451784	NM_001167983	NM_172579
Mouse	2	chr13:63815319-63900301	NM_001013608	NM_023507
Mouse	2	chr14:32959546-33185066	NM_001146022	NM_001146021	NM_026253
Mouse	2	chr14:9550093-11162032	NM_010210	NR_030680
Mouse	2	chr15:53068260-53346183	NM_010162
Mouse	2	chr1:55931240-55972098	NR_045837
Mouse	2	chr15:92396809-92771819	NM_001164593	NM_001164594
Mouse	2	chr16:25683764-25892088	NM_001127261	NM_001127259	NM_001127260	NM_001127263	NM_001127265	NM_001127262	NM_001127264	NM_011641
Mouse	2	chr16:28826175-28929698	NM_177718
Mouse	2	chr16:29579333-29654602	NM_001199177	NM_133752
Mouse	2	chr16:46394857-46496967	NM_021496	NM_021497	NM_021495
Mouse	2	chr16:50191843-50432389	NM_027444
Mouse	2	chr1:71027534-71102972	NM_007525
Mouse	2	chr18:5491500-5775468	NR_033552	NM_011546
Mouse	2	chr19:27761720-28011166	NM_001166414	NM_011265
Mouse	2	chr2:134786163-135475258	NM_001145830	NM_019677	NR_040517	NR_039540
Mouse	2	chr2:63971507-64098038	NM_001267846	NM_001267847	NM_021716
Mouse	2	chr2:65088338-65238626	NM_027225	NM_177025
Mouse	2	chr2:67675456-67675516	NR_106083
Mouse	2	chr3:119718741-119783388	NM_019550
Mouse	2	chr3:136670769-136935779	NM_008913
Mouse	2	chr3:5177827-5415855	NR_045905	NM_030708
Mouse	2	chr3:52268336-52350109	NM_019739
Mouse	2	chr4:15265819-15286753	NM_181401
Mouse	2	chr4:153373220-153482830	NM_001099299
Mouse	2	chr4:70223023-70410367	NM_145990
Mouse	2	chr4:84272541-84675086	NM_172870
Mouse	2	chr6:18366476-18514825	NM_080285
Mouse	2	chr6:51859164-52012549	NM_018773
Mouse	2	chr6:97807057-98021358	NM_001113198	NM_001178049	NM_008601
Mouse	2	chr7:113513833-113570888	NM_001285831	NM_027379
Mouse	2	chr7:136894610-137128188	NM_008598
Mouse	2	chr7:63444771-63759027	NM_130880
Mouse	2	chr7:73426651-73558395	NM_001081345	NR_037569
Mouse	2	chr7:74275417-74554780	NM_001038643	NM_023908
Mouse	2	chr9:43744575-43807461	NM_021424
Mouse	2	chr9:47530351-47853385	NM_001025600	NM_018770	NM_207675	NM_207676	NR_046048
Mouse	2	chr9:74110333-74283203	NM_001033500
Mouse	2	chr9:92979915-93005733	NR_040756

## Sheet: TableS6
Table S6
Syntenic blocks between human and mouse with fraction covered by PMD and coordinates in each species. Discordant if greater than 70% difference in PMD state.
blockName	FracCoveredHuman	BlockSizeHuman	FracCoveredMouse	BlockSizeMouse	hg19Chr	hg19Start	hg19End	mm10Chr	mm10Start	mm10End	Discordant
block1	0.0823332	8481791	0.175309	8357247	chr1	59120351	67602142	chr4	94942000	103299247	No
block10	0.684448	160915	0	91302	chr1	247460699	247621614	chr11	59484901	59576203	No
block101	0.968934	311722	1	202767	chr15	23806448	24118170	chr7	62222147	62424914	No
block102	1	79368	1	74602	chr15	25199515	25278883	chr7	59931140	60005742	No
block104	0.231976	1261215	0.342503	1188204	chr15	29107423	30368638	chr7	64450670	65638874	No
block11	0.290291	78914	0.0731073	58079	chr1	249076403	249155317	chr11	58305716	58363795	No
block110	0.16898	1760051	0.422177	1614005	chr15	32906986	34667037	chr2	112235469	113849474	No
block113	0	592881	0.656307	501413	chr15	51349621	51942502	chr9	54026648	54528061	No
block119	0.50362	21997152	0.381746	19118307	chr15	80268718	102265870	chr7	65643221	84761528	No
block12	0.309251	5726925	0.412803	6281037	chr10	138697	5865622	chr13	3521759	9802796	No
block120	1	48655	1	143862	chr15	102341703	102390358	chr2	111872555	112016417	No
block121	0	145404	0.165996	105840	chr16	78416	223820	chr11	32189440	32295280	No
block122	0.019443	2973665	0.121516	2736493	chr16	226592	3200257	chr17	23550659	26287152	No
block123	0.368651	12959017	0.51479	10777089	chr16	3292735	16251752	chr16	3706715	14483804	No
block13	0.324332	9537951	0.187438	8702509	chr10	5915451	15453402	chr2	3092481	11794990	No
block135	0	1229649	0	945840	chr17	1	1229650	chr11	75774284	76720124	No
block136	0.202217	14377768	0.448859	12991330	chr17	1247102	15624870	chr11	62774924	75766254	No
block14	0.477133	11681269	0.342558	11039077	chr10	15469948	27151217	chr2	12002381	23041458	No
block154	0	154631	0	123819	chr18	683165	837796	chr5	32589314	32713133	No
block155	0.441502	1696604	0.491778	1584466	chr18	837796	2534400	chr17	93140347	94724813	No
block156	0.534963	7438141	0.463965	5991995	chr18	2534400	9972541	chr17	65559486	71551481	No
block16	0	163287	0.167854	177184	chr10	27367953	27531240	chr2	23068035	23245219	No
block161	0.397085	12889643	0.455042	11488083	chr18	41355176	54244819	chr18	68493455	79981538	No
block163	0.717203	6978183	0.787227	8270920	chr18	58351905	65330088	chr1	103799018	112069938	No
block164	0.764283	11671718	0.655437	10505754	chr18	66339760	78011478	chr18	80038348	90544102	No
block165	0.0104361	2216147	0	1415118	chr19	281180	2497327	chr10	79526952	80942070	No
block166	0	1189102	0	513156	chr19	2982948	4172050	chr10	81084730	81597886	No
block167	0	2628371	0.0401833	1375546	chr19	4229081	6857452	chr17	55952476	57328022	No
block168	0.428145	44249	1	82213	chr19	6896324	6940573	chr17	57401822	57484035	No
block169	0	961660	0.303286	1177207	chr19	7112182	8073842	chr8	3150853	4328060	No
block17	0	1165781	0.40091	1202326	chr10	27747785	28913566	chr18	6728482	7930808	No
block171	0.0646545	443558	0	416705	chr19	8365673	8809231	chr17	33432802	33849507	No
block172	0	146763	0.883461	207862	chr19	8918479	9065242	chr9	18453284	18661146	Yes
block173	0	1769581	0	1495018	chr19	9920299	11689880	chr9	20636945	22131963	No
block174	0.0921932	1925695	0.221969	1530966	chr19	12757313	14683008	chr8	83566636	85097602	No
block175	0	220227	0.759501	342899	chr19	15048172	15268399	chr10	78508329	78851228	Yes
block18	0.0850173	3731640	0.249983	3040887	chr10	28947061	32678701	chr18	3489853	6530740	No
block183	1	611752	0.981302	495717	chr19	28589679	29201431	chr7	39596610	40092327	No
block184	0.977774	760098	0.989216	743970	chr19	29325264	30085362	chr7	40212378	40956348	No
block185	0.173225	18258903	0.426442	22419359	chr19	30087850	48346753	chr7	15865744	38285103	No
block186	0.320305	228298	0.531246	225167	chr19	48479692	48707990	chr7	13248276	13473443	No
block187	0.0631838	3122939	0.149168	2542327	chr19	48799018	51921957	chr7	43407759	45950086	No
block188	0.584786	94927	0	77400	chr19	52178346	52273273	chr17	17816699	17894099	No
block189	0.400411	1910068	0.279576	1874693	chr19	54299067	56209135	chr7	3225200	5099893	No
block19	0	1987327	0	1702109	chr10	33164942	35152269	chr8	127035384	128737493	No
block190	0.791812	1383617	0.695204	942653	chr19	56363345	57746962	chr7	6060483	7003136	No
block191	0.203883	874356	0.546194	642352	chr19	58211405	59085761	chr7	12413589	13055941	No
block194	0.268131	26186518	0.549581	27756012	chr2	174192	26360710	chr12	3247101	31003113	No
block195	0	2630318	0	2388848	chr2	26394144	29024462	chr5	30104361	32493209	No
block196	0.324416	24225521	0.425053	21515677	chr2	29033519	53259040	chr17	71551895	93067572	No
block197	0.260889	14806922	0.356627	14154085	chr2	53887804	68694726	chr11	16951088	31105173	No
block198	0.403465	20450823	0.569852	16951540	chr2	68715036	89165859	chr6	70718857	87670397	No
block2	0	686871	0	614034	chr1	67631916	68318787	chr6	66878038	67492072	No
block20	0	226338	0	185185	chr10	35284098	35510436	chr18	3254014	3439199	No
block203	0.304686	9776913	0.283532	7605651	chr2	97163936	106940849	chr1	36266322	43871973	No
block204	0.885684	1399485	0.923384	1476057	chr2	107398730	108798215	chr17	54071081	55547138	No
block205	0	1313668	0.446471	974968	chr2	109065536	110379204	chr10	58255380	59230348	No
block207	0	413600	0.491234	405123	chr2	113723844	114137444	chr2	24169740	24574863	No
block209	0.498491	8141919	0.613517	7363971	chr2	114436106	122578025	chr1	118266814	125630785	No
block21	0.898938	1355124	0.687743	1410383	chr10	35739803	37094927	chr18	7985846	9396229	No
block210	1	3064269	0.622067	2950553	chr2	122623612	125687881	chr1	113657673	116608226	No
block211	0.73418	315747	1	294651	chr2	126151453	126467200	chr1	116958782	117253433	No
block212	1	72858	1	69054	chr2	126685521	126758379	chr1	117474548	117543602	No
block213	0	981304	0	802662	chr2	127805407	128786711	chr18	31633273	32435935	No
block214	0	663196	0.0568639	552108	chr2	128848552	129511748	chr1	35692380	36244488	No
block215	0.349066	676296	1	481657	chr2	129570214	130246510	chr1	35191894	35673551	No
block216	0.979236	234058	1	214017	chr2	130325819	130559877	chr1	34954375	35168392	No
block217	0	394665	0.707685	300877	chr2	131512794	131907459	chr1	34578746	34879623	Yes
block219	0.363017	5469355	0.610935	4718109	chr2	133138388	138607743	chr1	125649014	130367123	No
block220	0	75677	1	92946	chr2	138717493	138793170	chr2	23957201	24050147	Yes
block221	0	285805	0.681069	260765	chr2	139259335	139545140	chr2	23311336	23572101	No
block222	0.190199	48341414	0.378214	44965428	chr2	140068802	188410216	chr2	39507822	84473250	No
block223	0	1439936	0.911093	1571886	chr2	189065014	190504950	chr1	44435674	46007560	Yes
block224	0.3822	6085015	0.586159	6547181	chr2	190505826	196590841	chr1	46814334	53361515	No
block226	0	61994	0	45358	chr2	242744433	242806427	chr1	94010206	94055564	No
block236	0	1632442	0	1111231	chr21	43490501	45122943	chr17	30953887	32065118	No
block237	0.0441354	2946002	0.117175	2257900	chr21	45138910	48084912	chr10	76207173	78465073	No
block24	0.584101	128250	0	41062	chr10	38118259	38246509	chr6	118426338	118467400	No
block243	0	1636171	0	641993	chr22	23395333	25031504	chr10	74949969	75591962	No
block244	0.243855	3954212	0.602467	2486874	chr22	25202064	29156276	chr5	110824038	113310912	No
block245	0	2854930	0	2417894	chr22	29167186	32022116	chr11	3125665	5543559	No
block246	0	484992	0	419273	chr22	32022116	32507108	chr5	32742603	33161876	No
block247	0.315664	689116	0	578211	chr22	32783298	33472414	chr10	85938374	86516585	No
block249	0.137522	15260831	0.262926	12605667	chr22	35961349	51222180	chr15	76986295	89591962	No
block251	0.021878	2223828	0.168155	1565962	chr3	12939277	15163105	chr6	90659512	92225474	No
block252	0	1060832	0	750823	chr3	15246998	16307830	chr14	31335946	32086769	No
block254	1	75715	1	59104	chr3	21530662	21606377	chr11	31272402	31331506	No
block255	0.391164	4562718	0.712225	4479407	chr3	23146385	27709103	chr14	14511025	18990432	No
block256	0.128212	24592698	0.480525	12363408	chr3	27753689	52346387	chr9	106126485	118489893	No
block257	0.255512	5581185	0.47861	4922720	chr3	52350044	57931229	chr14	26403529	31326249	No
block258	0.531328	6067527	0.650259	6316004	chr3	57942173	64009700	chr14	7805403	14121407	No
block263	0.020646	2808580	0.135183	2647429	chr3	125725100	128533680	chr6	87999077	90646506	No
block264	0	408192	0	307974	chr3	128627766	129035958	chr6	87674444	87982418	No
block268	0	528724	0.0701313	414551	chr3	148415205	148943929	chr3	19953146	20367697	No
block269	0.244885	18768053	0.56508	18732517	chr3	149055023	167823076	chr3	57250246	75982763	No
block270	0.160453	14922502	0.430941	7016751	chr3	167895453	182817955	chr3	28984577	36001328	No
block271	0.116835	12484357	0.298189	11676701	chr3	182840914	195325271	chr16	19654765	31331466	No
block272	0	1907654	0	1474296	chr3	195428229	197335883	chr16	31336395	32810691	No
block273	0	373823	0	309011	chr3	197398251	197772074	chr16	32821257	33130268	No
block274	0.0969051	616036	0.117478	464487	chr4	493105	1109141	chr5	108312903	108777390	No
block276	0	134409	0	98019	chr4	89002661	89137070	chr6	58600855	58698874	No
block277	0	185003	0	156602	chr4	89178697	89363700	chr6	57506420	57663022	No
block278	0.0329828	5768861	0.495575	6362482	chr4	89504239	95273100	chr6	58811163	65173645	No
block280	0.9281	1216062	0.995405	1077323	chr4	120978625	122194687	chr6	65464881	66542204	No
block285	0.758025	7744017	0.210006	5814838	chr5	191424	7935441	chr13	68549349	74364187	No
block286	0.543979	33943699	0.572657	29556012	chr5	8946168	42889867	chr15	3202249	32758261	No
block287	0.155209	53026599	0.125757	45153842	chr5	43117752	96144351	chr13	74639329	119793171	No
block288	0.0159509	2203574	0	2072806	chr5	96202315	98405889	chr17	15580110	17652916	No
block289	0.322743	3226149	0.450362	2756700	chr5	98419781	101645930	chr1	94124261	96880961	No
block290	0	813116	0.0978467	816553	chr5	101915295	102728411	chr1	97538342	98354895	No
block291	0.0254504	7303704	0.0673145	6668835	chr5	102759314	110063018	chr17	58872499	65541334	No
block294	0	788914	0	573942	chr5	171935949	172724863	chr17	26327017	26900959	No
block295	0.0355004	975201	0.627582	807976	chr5	172736403	173711604	chr11	31351355	32159331	No
block296	0	423048	0	314111	chr5	173751353	174174401	chr13	53454064	53768175	No
block300	0.0457623	19879725	0.0306938	17911300	chr6	181260	20060985	chr13	30560051	48471351	No
block301	0.0346719	8447599	0.13813	9000843	chr6	20065222	28512821	chr13	21277771	30278614	No
block304	0.156333	196721	0	178218	chr6	39069765	39266486	chr14	20070370	20248588	No
block305	0.121584	10351520	0.312525	9139612	chr6	39266497	49618017	chr17	40802761	49942373	No
block306	0.210813	2773028	0.780146	3193217	chr6	49795675	52568703	chr1	18105007	21298224	No
block309	0.571244	17696137	0.80833	13021134	chr6	56223874	73920011	chr1	21389422	34410556	No
block310	0.271349	12285134	0.25848	10128168	chr6	74104387	86389521	chr9	78395704	88523872	No
block311	0.579042	12451625	0.595731	13475943	chr6	87793388	100245013	chr4	21433778	34909721	No
block312	0.169307	49653718	0.189622	43827972	chr6	100534799	150188517	chr10	7589187	51417159	No
block313	0.362024	4583262	0.448088	4027085	chr6	150414806	154998068	chr10	3307465	7334550	No
block314	0.12178	4406317	0.350682	3844173	chr6	155053082	159459399	chr17	3113737	6957910	No
block318	0.298087	3326346	0	2478288	chr6	167567408	170893754	chr17	13049056	15527344	No
block328	0.25821	5652849	0.3502	4393230	chr7	168646	5821495	chr5	138719975	143113205	No
block332	0.255589	7187210	0.287227	6738530	chr7	12561600	19748810	chr12	33429466	40167996	No
block333	0	2775481	0.17775	2624866	chr7	19753412	22528893	chr12	117403498	120028364	No
block334	0	170838	0	179830	chr7	22602423	22773261	chr5	29840977	30020807	No
block335	0	389114	0	344837	chr7	22851562	23240676	chr5	23838132	24182969	No
block336	0.141749	9848950	0.156292	7912295	chr7	23254155	33103105	chr6	49012313	56924608	No
block337	0.655484	3205895	0.281356	3156922	chr7	33134361	36340256	chr9	22448270	25605192	No
block338	0	130559	0	115123	chr7	36365310	36495869	chr9	22330891	22446014	No
block339	0.31721	7081425	0.398029	6812217	chr7	36524505	43605930	chr13	14226101	21038318	No
block340	0.431818	11411788	0.683075	11242944	chr7	43906143	55317931	chr11	5704317	16947261	No
block341	0	208835	0	124331	chr7	55432374	55641209	chr6	57701864	57826195	No
block342	0	155090	0	172291	chr7	56019351	56174441	chr5	129715289	129887580	No
block348	0	1153670	0	334964	chr7	65336490	66490160	chr5	129939930	130274894	No
block350	0.745407	5105107	0.955965	3704370	chr7	66836774	71941881	chr5	130363894	134068264	No
block358	0.463739	15984806	0.524965	18335527	chr7	76701976	92686782	chr5	3143598	21479125	No
block361	0.74006	1659144	0.665775	1228539	chr7	157278757	158937901	chr12	116077458	117305997	No
block362	0.0974958	88291	0	49022	chr8	357825	446116	chr8	13908100	13957122	No
block363	0.863441	6082550	0.805829	4927965	chr8	611099	6693649	chr8	14023528	18951493	No
block366	0.11857	1534305	0	1373451	chr8	8108775	9643080	chr8	34824156	36197607	No
block367	0.55078	2135956	0.200423	1587801	chr8	9707251	11843207	chr14	63034443	64622244	No
block368	0.820325	5380338	0.644583	5172575	chr8	12579072	17959410	chr8	36215431	41388006	No
block37	0	131415	0	30520	chr10	55150626	55282041	chr10	74890305	74920825	No
block370	0.282307	8961195	0.228744	7769068	chr8	20190004	29151199	chr14	64628602	72397670	No
block376	0	1331461	0.545495	1268918	chr8	48507599	49839060	chr16	14700669	15969587	No
block377	1	198717	1	205419	chr8	50813188	51011905	chr1	9103978	9309397	No
block378	1	231584	1	201314	chr8	51391488	51623072	chr1	8443577	8644891	No
block379	1	46793	1	69053	chr8	52032588	52079381	chr1	7950561	8019614	No
block38	0.431274	19492639	0.178513	15526175	chr10	55366622	74859261	chr10	59321098	74847273	No
block380	1	48121	1	71892	chr8	52249604	52297725	chr1	7695309	7767201	No
block381	1	127507	1	104632	chr8	52454595	52582102	chr1	7415683	7520315	No
block382	0.42245	3837723	0.73484	4155898	chr8	52685836	56523559	chr1	3094453	7250351	No
block383	0.300309	6070378	0.36193	6220407	chr8	56650302	62720680	chr4	3548793	9769200	No
block384	0	89102	1	208395	chr8	62784880	62873982	chr4	20965442	21173837	Yes
block385	0.0271121	907455	0.926561	868176	chr8	63094609	64002064	chr4	20003165	20871341	Yes
block386	0.399089	3242334	0.757239	3698608	chr8	64073504	67315838	chr3	16180547	19879155	No
block387	0.510267	8791400	0.422091	8407051	chr8	67315838	76107238	chr1	9522905	17929956	No
block388	0.652616	10850837	0.454225	11890021	chr8	76205055	87055892	chr3	3374390	15264411	No
block389	0.595505	10193696	0.458803	10182722	chr8	87055892	97249588	chr4	9769741	19952463	No
block39	0.226074	6387257	0.457633	5513658	chr10	74868186	81255443	chr14	20293393	25807051	No
block390	0.131648	124240	0	115745	chr8	97249588	97373828	chr13	66907077	67022822	No
block391	0.356307	48726705	0.248356	44156046	chr8	97446631	146173336	chr15	32787252	76943298	No
block393	0.534683	20453578	0.558693	20634066	chr9	6847128	27300706	chr4	74296564	94930630	No
block394	0.2582	96163859	0.477016	35594387	chr9	27325070	123488929	chr4	34948946	70543333	No
block395	0.0711616	4435945	0.241576	4423766	chr9	123526076	127962021	chr2	34804987	39228753	No
block396	0.0150173	13056558	0.0427082	10196142	chr9	127962598	141019156	chr2	24603786	34799928	No
block40	0	339198	1	54393	chr10	81370378	81709576	chr14	41131475	41185868	Yes
block400	0	75588	0	135997	chrX	8788391	8863979	chrX	76685137	76821134	No
block401	0	45260	0	76194	chrX	8871714	8916974	chrX	76860326	76936520	No
block41	0	141755	0	100980	chr10	81836264	81978019	chr14	25828470	25929450	No
block418	0	200011	0	188258	chrY	14832490	15032501	chrY	1260769	1449027	No
block43	0.298049	32029565	0.365519	28676074	chr10	89189942	121219507	chr19	32420143	61096217	No
block44	0.385561	14054505	0.368128	11876895	chr10	121224590	135279095	chr7	128351949	140228844	No
block45	0.00831381	3061772	0.118178	2939961	chr11	192897	3254669	chr7	140845390	143785351	No
block46	0.220483	13728947	0.488526	14467767	chr11	3631068	17360015	chr7	102078677	116546444	No
block47	0.620073	7847712	0.714065	9287642	chr11	17403484	25251196	chr7	46095172	55382814	No
block48	1	77897	1	59283	chr11	25400849	25478746	chr7	55389092	55448375	No
block49	0.411222	31457553	0.534028	26509805	chr11	26296396	57753949	chr2	84482655	110992460	No
block5	0.166995	20069636	0.287192	15383225	chr1	207575091	227644727	chr1	179838082	195221307	No
block50	0	163525	1	155263	chr11	57876114	58039639	chr19	13723054	13878317	Yes
block51	0.0504444	10504043	0.320893	9626181	chr11	58205679	68709722	chr19	3259830	12886011	No
block52	0	2465859	0	1527621	chr11	68747115	71212974	chr7	143795070	145322691	No
block54	0.920921	62204	1	56412	chr11	89370644	89432848	chr7	86718726	86775138	No
block55	0.272535	17576088	0.593464	15062968	chr11	89860532	107436620	chr9	3335340	18398308	No
block56	0.338053	27390923	0.59336	27910210	chr11	107452616	134843539	chr9	26073225	53983435	No
block58	0.394309	4754045	0.307061	4135737	chr12	2902551	7656596	chr6	124304445	128440182	No
block6	0	784680	0	541252	chr1	227919752	228704432	chr11	58914703	59455955	No
block61	0.312006	90088	1	63684	chr12	8605148	8695236	chr6	123227193	123290877	No
block62	0	556349	0.671032	950160	chr12	8729624	9285973	chr6	121621710	122571870	No
block63	0	53505	0	50808	chr12	9380938	9434443	chr6	128483212	128534020	No
block64	0	689359	0.95827	421068	chr12	9901304	10590663	chr6	129259902	129680970	Yes
block65	0	149924	0.280976	138414	chr12	10756254	10906178	chr6	131282587	131421001	No
block66	0.363652	20805211	0.292863	15605550	chr12	11732223	32537434	chr6	133957949	149563499	No
block67	0	420512	0	365531	chr12	32634249	33054761	chr16	16210043	16575574	No
block7	0.00232952	6465699	0	3320702	chr1	228851032	235316731	chr8	123641854	126962556	No
block70	0.205615	49001681	0.339658	43680739	chr12	55349826	104351507	chr10	86684830	130365569	No
block71	0	3826182	0	3310525	chr12	104351507	108177689	chr10	82623916	85934441	No
block72	0.197339	2161070	0.205134	1444838	chr12	108325356	110486426	chr5	113369197	114814035	No
block75	0.110445	1131377	0	687137	chr12	132378990	133510367	chr5	110123177	110810314	No
block77	1	59882	0	72402	chr13	19923181	19983063	chr14	56587500	56659902	Yes
block79	0.364386	3159042	0.248794	2440863	chr13	20207278	23366320	chr14	56667798	59108661	No
block8	0.671885	4767572	0.496146	4338095	chr1	235317058	240084630	chr13	9868952	14207047	No
block81	0.139362	7470466	0.238344	5227130	chr13	26784944	34255410	chr5	146206383	151433513	No
block82	0	136021	0	89952	chr13	34274550	34410571	chr5	151642773	151732725	No
block83	0.290855	6768417	0.154884	4911328	chr13	34480324	41248741	chr3	52261695	57173023	No
block86	0	339415	0.00648274	398134	chr13	49821989	50161404	chr14	59199882	59598016	No
block87	0	2164534	0	1669404	chr13	50191953	52356487	chr14	61303693	62973097	No
block88	0	299025	0.477861	198386	chr13	52435088	52734113	chr8	21968397	22166783	No
block92	0.0738623	290974	0	264672	chr13	103237391	103528365	chr1	43916515	44181187	No
block93	0.536386	11559016	0.375864	9097695	chr13	103533914	115092930	chr8	4784448	13882143	No
block95	0.126676	4491706	0.401695	5691293	chr14	20658253	25149959	chr14	50613944	56305237	No
block96	0.325929	81175004	0.44416	68794261	chr14	25157171	106332175	chr12	44636587	113430848	No
block99	0	229394	0.0153289	205037	chr15	22833221	23062615	chr7	55793903	55998940	No
